# Supplementary material for: Isopropyl 4-chloro-3,5-dinitro­benzoate
Source: Acta Crystallogr Sect E Struct Rep Online. 2010 Oct 30;66(Pt 11):o2986. doi: 10.1107/S160053681004359X (PMC3009116; doi:10.1107/S160053681004359X)
Supplement: Supplementary file 1 [file e-66-o2986-sup1.cif]

##############################################################################
###                                                                        ###
###        Electronic paper (Acta Crystallographica Section E)             ###
###                                                                        ###
##############################################################################
#                                                                            #
# This CIF contains the data in a paper accepted for publication in Acta     #
# Crystallographica Section E. It conforms to the requirements of Notes      #
# for Authors for Section E, and has been peer reviewed under the auspices   #
# of the IUCr Commission on Journals.                                        #
#                                                                            #
# Full details of the Crystallographic Information File format               #
# are given in the paper "The Crystallographic Information File (CIF):       #
# a New Standard Archive File for Crystallography" by S. R. Hall, F. H.      #
# Allen and I. D. Brown [Acta Cryst. (1991), A47, 655-685].                  #
#                                                                            #
# The current version of the core CIF dictionary is obtainable from          #
# ftp://ftp.iucr.org/pub/cif_core.dic. The current version number is 2.4.    #
#                                                                            #
# Software is freely available for graphical display of the structure(s) in  #
# this CIF.  For information consult the CIF home page http://www.iucr.org/  #
# cif/home.html                                                              #
#                                                                            #
# This file may be used for bona fide research purposes within the           #
# scientific community so long as proper attribution is given to the journal # 
# article from which it was obtained.                                        #
#                                                                            #
##############################################################################
                                             
data_I
_audit_creation_method     SHELXL97
_chemical_name_systematic
;
Isopropyl 4-chloro-3,5-dinitrobenzoate
;
_chemical_name_common     ?
_chemical_formula_moiety     'C10 H9 Cl N2 O6'
_chemical_formula_sum     'C10 H9 Cl N2 O6'
_chemical_formula_iupac     'C10 H9 Cl N2 O6'
_chemical_formula_weight     288.64
_chemical_melting_point     ?
_symmetry_cell_setting     triclinic
_symmetry_space_group_name_H-M     'P -1'
_symmetry_space_group_name_Hall     '-P 1'
loop_
    _symmetry_equiv_pos_as_xyz
    'x, y, z'
    '-x, -y, -z'
_cell_length_a     4.703(2)
_cell_length_b     10.783(5)
_cell_length_c     12.734(5)
_cell_angle_alpha     69.483(12)
_cell_angle_beta     87.75(2)
_cell_angle_gamma     89.61(2)
_cell_volume     604.3(5)
_cell_formula_units_Z     2
_cell_measurement_reflns_used     1327
_cell_measurement_theta_min     3.07
_cell_measurement_theta_max     27.48
_cell_measurement_temperature     103(2)
_exptl_crystal_description     prism
_exptl_crystal_colour     colourless
_exptl_crystal_size_max     0.57
_exptl_crystal_size_mid     0.22
_exptl_crystal_size_min     0.10
_exptl_crystal_density_diffrn     1.586
_exptl_crystal_density_meas     ?
_exptl_crystal_density_method     'not measured'
_exptl_crystal_F_000     296
_exptl_absorpt_coefficient_mu     0.342
_exptl_absorpt_correction_type     multi-scan
_exptl_absorpt_process_details     '(ABSCOR; Higashi, 1995)'
_exptl_absorpt_correction_T_min     0.8298
_exptl_absorpt_correction_T_max     0.9666
_exptl_special_details
;
;
_diffrn_ambient_temperature     103(2)
_diffrn_radiation_type     MoK\a
_diffrn_radiation_wavelength     0.71073
_diffrn_radiation_source     'Rotating Anode'
_diffrn_radiation_monochromator     graphite
_diffrn_measurement_device_type     'Rigaku SPIDER'
_diffrn_measurement_method     \w
_diffrn_detector_area_resol_mean     ?
_diffrn_reflns_number     5643
_diffrn_reflns_av_R_equivalents     0.0304
_diffrn_reflns_av_sigmaI/netI     0.0589
_diffrn_reflns_theta_min     3.79
_diffrn_reflns_theta_max     27.48
_diffrn_reflns_theta_full     27.48
_diffrn_measured_fraction_theta_max     0.974
_diffrn_measured_fraction_theta_full     0.974
_diffrn_reflns_limit_h_min     -6
_diffrn_reflns_limit_h_max     6
_diffrn_reflns_limit_k_min     -14
_diffrn_reflns_limit_k_max     13
_diffrn_reflns_limit_l_min     -16
_diffrn_reflns_limit_l_max     15
_diffrn_standards_number     0
_diffrn_standards_interval_count     0
_diffrn_standards_interval_time     0
_diffrn_standards_decay_%     0
_refine_special_details
;
Refinement of <i>F</i>^2^ against ALL reflections. The weighted <i>R</i>-factor
<i>wR</i> and goodness of fit <i>S</i> are based on <i>F</i>^2^, conventional
<i>R</i>-factors <i>R</i> are based on <i>F</i>, with <i>F</i> set to zero for
negative <i>F</i>^2^. The threshold expression of <i>F</i>^2^ >
\s(<i>F</i>^2^) is used only for calculating <i>R</i>-factors(gt) <i>etc</i>.
and is not relevant to the choice of reflections for refinement.
<i>R</i>-factors based on <i>F</i>^2^ are statistically about twice as large
as those based on <i>F</i>, and <i>R</i>- factors based on ALL data will be
even larger.
;
_reflns_number_total     2689
_reflns_number_gt     1756
_reflns_threshold_expression     I>2\s(I)
_refine_ls_structure_factor_coef     Fsqd
_refine_ls_matrix_type     full
_refine_ls_R_factor_all     0.0731
_refine_ls_R_factor_gt     0.0436
_refine_ls_wR_factor_gt     0.0975
_refine_ls_wR_factor_ref     0.1135
_refine_ls_goodness_of_fit_ref     0.998
_refine_ls_restrained_S_all     0.998
_refine_ls_number_reflns     2689
_refine_ls_number_parameters     174
_refine_ls_number_restraints     0
_refine_ls_hydrogen_treatment     constr
_refine_ls_weighting_scheme     calc
_refine_ls_weighting_details
       'calc w = 1/[\s^2^(Fo^2^)+(0.0496P)^2^+0.2190P] where P=(Fo^2^+2Fc^2^)/3'
_atom_sites_solution_hydrogens     geom
_atom_sites_solution_primary     direct
_atom_sites_solution_secondary     difmap
_refine_ls_shift/su_max     0.000
_refine_ls_shift/su_mean     0.000
_refine_diff_density_max     0.377
_refine_diff_density_min     -0.270
_refine_ls_extinction_method     none
_refine_ls_extinction_coef     ?
loop_
    _atom_type_symbol
    _atom_type_description
    _atom_type_scat_dispersion_real
    _atom_type_scat_dispersion_imag
    _atom_type_scat_source
    'C' 'C' 0.0033 0.0016
                         'International Tables Vol C Tables 4.2.6.8 and 6.1.1.4'
    'H' 'H' 0.0000 0.0000
                         'International Tables Vol C Tables 4.2.6.8 and 6.1.1.4'
    'N' 'N' 0.0061 0.0033
                         'International Tables Vol C Tables 4.2.6.8 and 6.1.1.4'
    'O' 'O' 0.0106 0.0060
                         'International Tables Vol C Tables 4.2.6.8 and 6.1.1.4'
    'Cl' 'Cl' 0.1484 0.1585
                         'International Tables Vol C Tables 4.2.6.8 and 6.1.1.4'
_computing_data_collection     'RAPID-AUTO (Rigaku, 2004)'
_computing_cell_refinement     'RAPID-AUTO (Rigaku, 2004)'
_computing_data_reduction     'RAPID-AUTO (Rigaku, 2004)'
_computing_structure_solution     'SHELXTL (Sheldrick, 2008)'
_computing_structure_refinement     'SHELXTL (Sheldrick, 2008)'
_computing_molecular_graphics     'SHELXTL (Sheldrick, 2008)'
_computing_publication_material     'SHELXTL (Sheldrick, 2008)'
loop_
    _atom_site_type_symbol
    _atom_site_label
    _atom_site_fract_x
    _atom_site_fract_y
    _atom_site_fract_z
    _atom_site_U_iso_or_equiv
    _atom_site_adp_type
    _atom_site_calc_flag
    _atom_site_refinement_flags
    _atom_site_occupancy
    _atom_site_disorder_assembly
    _atom_site_disorder_group
    Cl Cl1 1.35262(13) 0.43193(6) 0.65836(5) 0.02487(18) Uani d . 1 . .
    O O1 0.4518(3) 0.85871(15) 0.76139(13) 0.0185(4) Uani d . 1 . .
    O O2 0.3137(3) 0.67501(15) 0.90566(13) 0.0208(4) Uani d . 1 . .
    O O3 1.2776(4) 0.83028(19) 0.51714(14) 0.0338(5) Uani d . 1 . .
    O O4 1.1930(4) 0.66488(19) 0.46231(15) 0.0359(5) Uani d . 1 . .
    O O5 1.2157(4) 0.31097(18) 0.93908(16) 0.0343(5) Uani d . 1 . .
    O O6 0.8756(4) 0.24121(18) 0.86381(17) 0.0364(5) Uani d . 1 . .
    N N1 1.1805(4) 0.7201(2) 0.53094(17) 0.0240(5) Uani d . 1 . .
    N N2 1.0218(4) 0.3277(2) 0.87522(18) 0.0226(5) Uani d . 1 . .
    C C1 0.8350(5) 0.7223(2) 0.67783(18) 0.0170(5) Uani d . 1 . .
    H H1 0.7969 0.8119 0.6342 0.020 Uiso calc R 1 . .
    C C2 1.0341(5) 0.6512(2) 0.64011(18) 0.0182(5) Uani d . 1 . .
    C C3 1.1009(5) 0.5203(2) 0.7020(2) 0.0187(5) Uani d . 1 . .
    C C4 0.9569(5) 0.4649(2) 0.80468(19) 0.0170(5) Uani d . 1 . .
    C C5 0.7538(5) 0.5317(2) 0.8453(2) 0.0177(5) Uani d . 1 . .
    H H5 0.6590 0.4898 0.9161 0.021 Uiso calc R 1 . .
    C C6 0.6914(5) 0.6612(2) 0.78022(19) 0.0165(5) Uani d . 1 . .
    C C7 0.4638(5) 0.7312(2) 0.82410(19) 0.0160(5) Uani d . 1 . .
    C C8 0.2407(5) 0.9393(2) 0.7970(2) 0.0188(5) Uani d . 1 . .
    H H8 0.0665 0.8848 0.8302 0.023 Uiso calc R 1 . .
    C C9 0.3717(6) 0.9834(3) 0.8837(2) 0.0288(6) Uani d . 1 . .
    H H9A 0.4320 0.9057 0.9461 0.043 Uiso calc R 1 . .
    H H9B 0.2316 1.0332 0.9117 0.043 Uiso calc R 1 . .
    H H9C 0.5372 1.0401 0.8500 0.043 Uiso calc R 1 . .
    C C10 0.1679(6) 1.0513(2) 0.6922(2) 0.0290(6) Uani d . 1 . .
    H H10A 0.3399 1.1034 0.6591 0.043 Uiso calc R 1 . .
    H H10B 0.0261 1.1082 0.7108 0.043 Uiso calc R 1 . .
    H H10C 0.0902 1.0155 0.6383 0.043 Uiso calc R 1 . .
loop_
    _atom_site_aniso_label
    _atom_site_aniso_U_11
    _atom_site_aniso_U_22
    _atom_site_aniso_U_33
    _atom_site_aniso_U_12
    _atom_site_aniso_U_13
    _atom_site_aniso_U_23
    Cl1 0.0219(3) 0.0263(3) 0.0289(3) 0.0080(2) -0.0003(2) -0.0129(3)
    O1 0.0203(9) 0.0125(8) 0.0194(8) 0.0043(6) 0.0027(7) -0.0019(7)
    O2 0.0215(9) 0.0166(8) 0.0197(9) 0.0035(7) 0.0035(7) -0.0011(7)
    O3 0.0334(11) 0.0378(12) 0.0238(10) -0.0102(9) 0.0041(8) -0.0030(9)
    O4 0.0432(12) 0.0413(12) 0.0239(10) 0.0147(9) 0.0041(9) -0.0130(9)
    O5 0.0284(11) 0.0266(10) 0.0409(11) 0.0075(8) -0.0108(9) -0.0020(9)
    O6 0.0382(12) 0.0172(9) 0.0545(13) -0.0016(8) -0.0044(10) -0.0131(9)
    N1 0.0205(11) 0.0307(12) 0.0175(10) 0.0076(9) -0.0001(8) -0.0049(9)
    N2 0.0201(11) 0.0172(11) 0.0291(11) 0.0044(8) 0.0030(9) -0.0068(9)
    C1 0.0176(12) 0.0161(12) 0.0170(12) 0.0022(9) -0.0039(9) -0.0050(10)
    C2 0.0174(12) 0.0212(12) 0.0155(12) 0.0012(9) -0.0005(9) -0.0057(10)
    C3 0.0149(11) 0.0200(12) 0.0248(13) 0.0037(9) -0.0022(10) -0.0122(10)
    C4 0.0172(12) 0.0125(11) 0.0210(12) 0.0014(9) -0.0049(9) -0.0049(9)
    C5 0.0182(12) 0.0155(12) 0.0193(12) 0.0002(9) 0.0000(9) -0.0059(10)
    C6 0.0155(11) 0.0169(11) 0.0184(12) -0.0007(9) -0.0007(9) -0.0078(10)
    C7 0.0183(12) 0.0128(11) 0.0162(11) 0.0021(9) -0.0039(9) -0.0041(9)
    C8 0.0190(12) 0.0140(11) 0.0243(13) 0.0043(9) 0.0013(10) -0.0081(10)
    C9 0.0336(15) 0.0229(14) 0.0324(14) 0.0073(11) -0.0029(12) -0.0128(12)
    C10 0.0358(16) 0.0197(13) 0.0272(14) 0.0096(11) -0.0017(12) -0.0029(11)
_geom_special_details
;
All e.s.d.'s (except the e.s.d. in the dihedral angle between two l.s. planes)
are estimated using the full covariance matrix. The cell e.s.d.'s are taken
into account individually in the estimation of e.s.d.'s in distances, angles
and torsion angles; correlations between e.s.d.'s in cell parameters are only
used when they are defined by crystal symmetry. An approximate (isotropic)
treatment of cell e.s.d.'s is used for estimating e.s.d.'s involving l.s.
planes.
;
loop_
    _geom_bond_atom_site_label_1
    _geom_bond_atom_site_label_2
    _geom_bond_site_symmetry_2
    _geom_bond_distance
    _geom_bond_publ_flag
    Cl1 C3 . 1.709(2) ?
    O1 C7 . 1.328(3) ?
    O1 C8 . 1.475(3) ?
    O2 C7 . 1.205(3) ?
    O3 N1 . 1.227(3) ?
    O4 N1 . 1.217(3) ?
    O5 N2 . 1.216(3) ?
    O6 N2 . 1.215(3) ?
    N1 C2 . 1.472(3) ?
    N2 C4 . 1.474(3) ?
    C1 C2 . 1.382(3) ?
    C1 C6 . 1.388(3) ?
    C1 H1 . 0.9500 ?
    C2 C3 . 1.395(3) ?
    C3 C4 . 1.384(3) ?
    C4 C5 . 1.382(3) ?
    C5 C6 . 1.388(3) ?
    C5 H5 . 0.9500 ?
    C6 C7 . 1.505(3) ?
    C8 C9 . 1.500(3) ?
    C8 C10 . 1.503(3) ?
    C8 H8 . 1.0000 ?
    C9 H9A . 0.9800 ?
    C9 H9B . 0.9800 ?
    C9 H9C . 0.9800 ?
    C10 H10A . 0.9800 ?
    C10 H10B . 0.9800 ?
    C10 H10C . 0.9800 ?
loop_
    _geom_angle_atom_site_label_1
    _geom_angle_atom_site_label_2
    _geom_angle_atom_site_label_3
    _geom_angle_site_symmetry_1
    _geom_angle_site_symmetry_3
    _geom_angle
    _geom_angle_publ_flag
    C7 O1 C8 . . 116.83(18) ?
    O4 N1 O3 . . 125.7(2) ?
    O4 N1 C2 . . 118.2(2) ?
    O3 N1 C2 . . 116.1(2) ?
    O6 N2 O5 . . 125.8(2) ?
    O6 N2 C4 . . 116.5(2) ?
    O5 N2 C4 . . 117.61(19) ?
    C2 C1 C6 . . 119.1(2) ?
    C2 C1 H1 . . 120.4 ?
    C6 C1 H1 . . 120.4 ?
    C1 C2 C3 . . 122.5(2) ?
    C1 C2 N1 . . 117.2(2) ?
    C3 C2 N1 . . 120.3(2) ?
    C4 C3 C2 . . 116.1(2) ?
    C4 C3 Cl1 . . 120.62(18) ?
    C2 C3 Cl1 . . 123.26(19) ?
    C5 C4 C3 . . 123.4(2) ?
    C5 C4 N2 . . 117.8(2) ?
    C3 C4 N2 . . 118.8(2) ?
    C4 C5 C6 . . 118.5(2) ?
    C4 C5 H5 . . 120.7 ?
    C6 C5 H5 . . 120.7 ?
    C1 C6 C5 . . 120.3(2) ?
    C1 C6 C7 . . 121.8(2) ?
    C5 C6 C7 . . 117.9(2) ?
    O2 C7 O1 . . 125.9(2) ?
    O2 C7 C6 . . 122.6(2) ?
    O1 C7 C6 . . 111.5(2) ?
    O1 C8 C9 . . 107.98(19) ?
    O1 C8 C10 . . 105.83(19) ?
    C9 C8 C10 . . 113.8(2) ?
    O1 C8 H8 . . 109.7 ?
    C9 C8 H8 . . 109.7 ?
    C10 C8 H8 . . 109.7 ?
    C8 C9 H9A . . 109.5 ?
    C8 C9 H9B . . 109.5 ?
    H9A C9 H9B . . 109.5 ?
    C8 C9 H9C . . 109.5 ?
    H9A C9 H9C . . 109.5 ?
    H9B C9 H9C . . 109.5 ?
    C8 C10 H10A . . 109.5 ?
    C8 C10 H10B . . 109.5 ?
    H10A C10 H10B . . 109.5 ?
    C8 C10 H10C . . 109.5 ?
    H10A C10 H10C . . 109.5 ?
    H10B C10 H10C . . 109.5 ?
loop_
    _geom_torsion_atom_site_label_1
    _geom_torsion_atom_site_label_2
    _geom_torsion_atom_site_label_3
    _geom_torsion_atom_site_label_4
    _geom_torsion_site_symmetry_1
    _geom_torsion_site_symmetry_2
    _geom_torsion_site_symmetry_3
    _geom_torsion_site_symmetry_4
    _geom_torsion
    _geom_torsion_publ_flag
    C6 C1 C2 C3 . . . . -1.1(3) ?
    C6 C1 C2 N1 . . . . 179.8(2) ?
    O4 N1 C2 C1 . . . . -131.1(2) ?
    O3 N1 C2 C1 . . . . 48.2(3) ?
    O4 N1 C2 C3 . . . . 49.9(3) ?
    O3 N1 C2 C3 . . . . -130.8(2) ?
    C1 C2 C3 C4 . . . . -0.4(3) ?
    N1 C2 C3 C4 . . . . 178.6(2) ?
    C1 C2 C3 Cl1 . . . . -178.36(18) ?
    N1 C2 C3 Cl1 . . . . 0.6(3) ?
    C2 C3 C4 C5 . . . . 1.2(3) ?
    Cl1 C3 C4 C5 . . . . 179.18(18) ?
    C2 C3 C4 N2 . . . . -178.78(19) ?
    Cl1 C3 C4 N2 . . . . -0.8(3) ?
    O6 N2 C4 C5 . . . . 87.9(3) ?
    O5 N2 C4 C5 . . . . -92.3(3) ?
    O6 N2 C4 C3 . . . . -92.1(3) ?
    O5 N2 C4 C3 . . . . 87.7(3) ?
    C3 C4 C5 C6 . . . . -0.3(3) ?
    N2 C4 C5 C6 . . . . 179.6(2) ?
    C2 C1 C6 C5 . . . . 2.0(3) ?
    C2 C1 C6 C7 . . . . -177.5(2) ?
    C4 C5 C6 C1 . . . . -1.3(3) ?
    C4 C5 C6 C7 . . . . 178.3(2) ?
    C8 O1 C7 O2 . . . . 1.9(3) ?
    C8 O1 C7 C6 . . . . -178.73(17) ?
    C1 C6 C7 O2 . . . . 170.8(2) ?
    C5 C6 C7 O2 . . . . -8.8(3) ?
    C1 C6 C7 O1 . . . . -8.7(3) ?
    C5 C6 C7 O1 . . . . 171.78(19) ?
    C7 O1 C8 C9 . . . . 84.7(2) ?
    C7 O1 C8 C10 . . . . -153.16(19) ?
loop_
    _geom_hbond_atom_site_label_D
    _geom_hbond_atom_site_label_H
    _geom_hbond_atom_site_label_A
    _geom_hbond_site_symmetry_A
    _geom_hbond_distance_DH
    _geom_hbond_distance_HA
    _geom_hbond_distance_DA
    _geom_hbond_angle_DHA
    _geom_hbond_publ_flag
    C5 H5 O2 2_667 0.95 2.35 3.178(3) 146 yes
data_global
_journal_date_recd_electronic     2010-10-25
_journal_date_accepted     2010-10-26
_journal_name_full     'Acta Crystallographica, Section E'
_journal_year     2010
_journal_volume     66
_journal_issue     11
_journal_page_first     o2986
_journal_page_last     o2986
_journal_paper_category     QO
_journal_coeditor_code     XU5065
_publ_contact_author_name     'Jing Sun'
_publ_contact_author_address
;
Guangdong Food and Drug Vocational College
Guangzhou 510520
People's Republic of China
;
_publ_contact_author_email     gzsunjing@163.com
_publ_contact_author_fax     ?
_publ_contact_author_phone     ?
_publ_section_title
;
Isopropyl 4-chloro-3,5-dinitrobenzoate
;
loop_
    _publ_author_name
    _publ_author_address
    'Tai, Xiao-Xi'
;
Guangdong Food and Drug Vocational College
Guangzhou 510520
People's Republic of China
;
    'Sun, Jing'
;
Guangdong Food and Drug Vocational College
Guangzhou 510520
People's Republic of China
;
