# Supplementary material for: Isopropyl 4-chloro-3,5-dinitro­benzoate
Source: Acta Crystallogr Sect E Struct Rep Online. 2010 Oct 30;66(Pt 11):o2986. doi: 10.1107/S160053681004359X (PMC3009116; doi:10.1107/S160053681004359X)
Supplement: Supplementary file 2 [file e-66-o2986-Isup2.hkl]

# 
# h,k,l, Fc-squared, Fo-squared, sigma(Fo-squared) and status flag 
# 
data_I
_shelx_title ' Y2863 in P-1' 
_shelx_refln_list_code          4 
_shelx_F_calc_maximum      116.35 
_exptl_crystal_F_000       296.00 
_reflns_d_resolution_high  0.7701 
 
loop_ 
 _symmetry_equiv_pos_as_xyz 
 'x, y, z' 
 '-x, -y, -z' 
 
_cell_length_a     4.7032 
_cell_length_b    10.7828 
_cell_length_c    12.7339 
_cell_angle_alpha  69.483 
_cell_angle_beta   87.755 
_cell_angle_gamma  89.615 
 
_shelx_F_squared_multiplier     1.000 
 
loop_ 
 _refln_index_h 
 _refln_index_k 
 _refln_index_l 
 _refln_F_squared_calc 
 _refln_F_squared_meas 
 _refln_F_squared_sigma 
 _refln_observed_status 
   1   0   0      183.48      158.24      4.23 o 
   2   0   0      965.68      995.01      7.30 o 
   3   0   0       46.03       47.92      5.75 o 
   4   0   0        0.21        6.63     12.18 o 
   5   0   0        5.36        3.71      5.64 o 
   6   0   0       59.08       74.76      8.75 o 
  -6   1   0        0.48        4.24      3.93 o 
  -5   1   0       45.78       38.61      7.69 o 
  -4   1   0       96.75       93.46      8.33 o 
  -3   1   0      710.61      721.39     30.53 o 
  -2   1   0        4.16        4.12      2.02 o 
  -1   1   0     1710.61     1765.64     13.36 o 
   1   1   0        0.07        5.70      2.84 o 
   2   1   0      111.30       96.10      3.52 o 
   3   1   0      207.50      202.39     16.72 o 
   4   1   0        2.76        0.43      3.92 o 
   5   1   0       78.82       78.24      9.11 o 
   6   1   0      111.76      136.20     10.48 o 
  -6   2   0       27.56       20.91     14.51 o 
  -5   2   0        0.39        0.70      2.89 o 
  -4   2   0      125.07      116.90      9.83 o 
  -3   2   0      461.09      493.10     13.56 o 
  -2   2   0     1151.33     1163.09     14.67 o 
  -1   2   0     1629.75     1612.13      8.38 o 
   0   2   0      236.02      235.43      4.43 o 
   1   2   0      214.06      217.93      3.87 o 
   2   2   0      515.40      502.33     10.36 o 
   3   2   0      310.35      338.60     12.45 o 
   4   2   0       36.05       30.55      9.28 o 
   5   2   0        0.10        1.76      4.64 o 
   6   2   0       26.64        5.45      7.53 o 
  -5   3   0       27.72       25.28      6.94 o 
  -4   3   0       57.43       45.18     12.11 o 
  -3   3   0       17.23       17.26      5.39 o 
  -2   3   0      781.49      834.79     10.97 o 
  -1   3   0     1660.28     1610.04     11.82 o 
   0   3   0     1272.68     1266.07      7.17 o 
   1   3   0       45.24       45.59      2.86 o 
   2   3   0        3.14        4.18      4.09 o 
   3   3   0       17.24       10.31     10.29 o 
   4   3   0        0.00        2.40      6.75 o 
   5   3   0      300.92      336.23     12.72 o 
  -5   4   0       78.32       70.50      8.67 o 
  -4   4   0      135.81      118.72     10.77 o 
  -3   4   0      175.62      182.14     10.78 o 
  -2   4   0      506.58      489.68      9.67 o 
  -1   4   0        0.25        2.84      1.91 o 
   0   4   0      155.04      154.45      3.10 o 
   1   4   0      742.33      699.17      8.09 o 
   2   4   0      757.16      800.28     14.77 o 
   3   4   0      224.65      251.63     22.78 o 
   4   4   0       23.21       16.36      8.05 o 
   5   4   0       43.32       42.55     12.85 o 
  -5   5   0       91.19       68.10     15.55 o 
  -4   5   0      130.42      124.61      9.53 o 
  -3   5   0      118.62      116.42      8.25 o 
  -2   5   0      220.54      219.49      8.53 o 
  -1   5   0        1.33        0.92      4.32 o 
   0   5   0      982.71     1066.82     23.10 o 
   1   5   0     1045.10     1029.97     24.23 o 
   2   5   0      408.05      411.52      9.54 o 
   3   5   0      219.81      241.23     10.47 o 
   4   5   0       71.12       67.18      8.09 o 
   5   5   0       13.93       13.18      6.35 o 
  -5   6   0       10.77        6.40      9.30 o 
  -4   6   0       92.54       89.53      9.03 o 
  -3   6   0      217.45      215.74     12.44 o 
  -2   6   0       24.86       26.59      5.95 o 
  -1   6   0        5.86        6.14      5.79 o 
   0   6   0      346.35      389.95      7.03 o 
   1   6   0      297.85      285.91      7.97 o 
   2   6   0       66.10       73.19      7.25 o 
   3   6   0        0.08       -0.53      3.60 o 
   4   6   0      194.49      214.98     10.23 o 
   5   6   0       28.91       10.88      6.34 o 
  -5   7   0       13.56       11.73     12.34 o 
  -4   7   0      273.28      272.63     11.95 o 
  -3   7   0        1.33        2.29      4.02 o 
  -2   7   0       23.20       27.91     10.06 o 
  -1   7   0      495.10      497.56     28.83 o 
   0   7   0      229.58      223.80      7.96 o 
   1   7   0      487.35      471.27     15.16 o 
   2   7   0       20.92       13.92      3.77 o 
   3   7   0        0.03        0.29      3.03 o 
   4   7   0        0.06        4.23      3.46 o 
   5   7   0        8.64        8.82      5.59 o 
  -4   8   0       22.06       17.33      5.46 o 
  -3   8   0       67.90       60.68      8.07 o 
  -2   8   0      904.78      915.19     28.92 o 
  -1   8   0       17.25       19.17      8.73 o 
   0   8   0      343.31      335.68     20.87 o 
   1   8   0        1.09        1.02      2.30 o 
   2   8   0       25.30       24.03      5.62 o 
   3   8   0      346.24      366.75     10.45 o 
   4   8   0       34.35       17.76      6.29 o 
  -4   9   0       27.31       28.04     11.17 o 
  -3   9   0       44.75       47.38      8.03 o 
  -2   9   0       10.19       12.33      7.16 o 
  -1   9   0      122.79      126.94     11.52 o 
   0   9   0      108.41       95.42     18.17 o 
   1   9   0       73.69       61.27     13.47 o 
   2   9   0        5.00        1.53      1.92 o 
   3   9   0      902.67      953.00     20.47 o 
   4   9   0        6.09        5.74     10.50 o 
  -3  10   0        2.73        6.12      6.23 o 
  -2  10   0       30.05       30.77      7.93 o 
  -1  10   0       34.42       38.27      8.71 o 
   0  10   0      357.64      310.29     20.18 o 
   1  10   0       30.27       23.98      9.00 o 
   2  10   0        5.18        7.41      6.34 o 
   3  10   0       21.51       13.78      9.90 o 
  -3  11   0       76.82       77.35      9.10 o 
  -2  11   0      132.53      150.43     17.20 o 
  -1  11   0        0.36        2.86      5.13 o 
   0  11   0       11.18       17.70      8.80 o 
   1  11   0        0.96       11.34      8.75 o 
   2  11   0       32.70       16.52     10.33 o 
   3  11   0       35.38       46.72     19.53 o 
  -2  12   0       39.43       42.44      7.61 o 
  -1  12   0       14.01        9.64      7.09 o 
   0  12   0       40.70       50.08     10.25 o 
   1  12   0       57.77       52.07     10.57 o 
   2  12   0        2.11        5.88      5.69 o 
   0  13   0       13.24       15.10      8.34 o 
  -2 -12   1        8.33        9.68      6.85 o 
  -1 -12   1       61.76       66.11     12.69 o 
   0 -12   1        1.19       -1.06      4.34 o 
   1 -12   1       41.74       44.11      9.40 o 
   2 -12   1       46.16       48.98      7.93 o 
  -3 -11   1        4.83        2.45      4.87 o 
  -2 -11   1       21.60       15.49     11.52 o 
  -1 -11   1        1.12        5.47      6.97 o 
   0 -11   1        2.15        6.73      6.54 o 
   1 -11   1       25.20       15.86      5.82 o 
   2 -11   1       10.37       16.45      7.66 o 
   3 -11   1        1.78        5.16      4.81 o 
  -3 -10   1       28.63       14.60      7.94 o 
  -2 -10   1       57.56       65.24     16.18 o 
  -1 -10   1       34.90       39.41      9.74 o 
   0 -10   1       84.99       87.49     10.74 o 
   1 -10   1      141.56      137.69     11.28 o 
   2 -10   1      158.54      165.49     11.85 o 
   3 -10   1        1.77        9.67      6.93 o 
  -4  -9   1       16.66       14.08      8.48 o 
  -3  -9   1        0.02        1.82      5.52 o 
  -2  -9   1       44.52       46.25     19.44 o 
  -1  -9   1       14.18       12.02      9.05 o 
   0  -9   1      400.26      386.00     28.15 o 
   1  -9   1       16.92       18.78     11.02 o 
   2  -9   1      214.38      219.32     11.45 o 
   3  -9   1       26.30       27.44      6.27 o 
   4  -9   1       81.74       96.91     16.54 o 
  -4  -8   1        4.86        6.27      6.26 o 
  -3  -8   1       40.65       39.34      6.40 o 
  -2  -8   1       51.29       40.57      6.30 o 
  -1  -8   1       59.05       64.12     13.13 o 
   0  -8   1       43.67       55.59     17.89 o 
   1  -8   1      497.70      494.66     15.19 o 
   2  -8   1      159.85      148.61     12.55 o 
   3  -8   1       20.95       29.50      8.08 o 
   4  -8   1       73.86       69.00      8.27 o 
  -5  -7   1       34.73       16.58      7.78 o 
  -4  -7   1        6.08        6.66      5.18 o 
  -3  -7   1        9.92        5.97      4.04 o 
  -2  -7   1       45.58       37.48      6.38 o 
  -1  -7   1      290.84      273.29     10.36 o 
   0  -7   1       32.88       30.53      8.64 o 
   1  -7   1      308.13      295.11     15.40 o 
   2  -7   1      209.55      205.43     10.51 o 
   3  -7   1        2.99        3.03      3.91 o 
   4  -7   1        0.03        5.12      5.11 o 
   5  -7   1       30.35       39.28     14.20 o 
  -5  -6   1       11.58       11.03      5.57 o 
  -4  -6   1       44.85       28.88      6.97 o 
  -3  -6   1      191.83      204.48      9.91 o 
  -2  -6   1       55.86       58.58      6.60 o 
  -1  -6   1       26.98       28.50      3.47 o 
   0  -6   1        8.32        5.61      6.21 o 
   1  -6   1      256.12      265.33     11.36 o 
   2  -6   1        0.10        1.65      5.52 o 
   3  -6   1     1723.91     1809.38     45.97 o 
   4  -6   1        0.37        4.84      4.62 o 
  -5  -5   1       79.71       64.10     13.00 o 
  -4  -5   1        4.14        7.11      7.59 o 
  -3  -5   1      259.02      273.60     13.83 o 
  -2  -5   1       89.30       88.39      6.72 o 
  -1  -5   1      877.03      835.73     21.35 o 
   0  -5   1     1469.88     1618.91     15.62 o 
   1  -5   1       13.96       12.23      5.29 o 
   2  -5   1      103.05      108.62      8.21 o 
   3  -5   1      806.88      800.24     13.68 o 
   4  -5   1       28.54       23.91      8.98 o 
   5  -5   1        0.77        5.52      9.79 o 
  -5  -4   1       11.48        8.70      7.20 o 
  -4  -4   1        7.98       10.28      7.74 o 
  -3  -4   1      289.06      303.03     13.82 o 
  -2  -4   1      126.75      123.81      7.92 o 
  -1  -4   1      208.77      178.63      5.57 o 
   0  -4   1     1392.40     1461.59     13.65 o 
   1  -4   1      221.92      220.86      5.63 o 
   2  -4   1        8.94       10.24      2.98 o 
   3  -4   1      461.91      477.75     14.28 o 
   4  -4   1      101.23       94.29     10.44 o 
   5  -4   1       74.74       91.76     16.53 o 
  -5  -3   1      237.88      263.44     23.15 o 
  -4  -3   1       58.87       60.18     12.44 o 
  -3  -3   1      109.75      114.46     10.36 o 
  -2  -3   1      706.35      776.88     13.69 o 
  -1  -3   1       12.41        3.79      2.04 o 
   0  -3   1       49.91       53.16      3.35 o 
   1  -3   1      133.41      149.31      3.57 o 
   2  -3   1       96.67       89.54      4.39 o 
   3  -3   1        9.32       11.41      9.52 o 
   4  -3   1      156.39      139.41     10.78 o 
   5  -3   1       21.64       10.89      5.41 o 
  -5  -2   1      728.98      858.56     78.52 o 
  -4  -2   1       47.59       49.79      9.67 o 
  -3  -2   1       52.77       61.02     13.25 o 
  -2  -2   1      305.72      295.67      8.60 o 
  -1  -2   1     1372.35     1375.36     30.88 o 
   0  -2   1      289.72      275.30      6.87 o 
   1  -2   1       80.13       72.03      3.43 o 
   2  -2   1      480.18      466.58      7.20 o 
   3  -2   1       16.11       11.88      3.38 o 
   4  -2   1      230.68      225.61     10.90 o 
   5  -2   1      124.87      136.41     18.08 o 
   6  -2   1       21.77        3.46     13.38 o 
  -6  -1   1        0.01        4.32      5.34 o 
  -5  -1   1      295.86      310.82     11.46 o 
  -4  -1   1      112.58      107.43      9.91 o 
  -3  -1   1      337.92      353.68     16.75 o 
  -2  -1   1      367.06      315.88     12.91 o 
  -1  -1   1     4182.77     4336.90     21.31 o 
   1  -1   1       23.99       28.43      3.71 o 
   2  -1   1      989.41      918.37     38.88 o 
   3  -1   1      700.58      723.59     11.31 o 
   4  -1   1      346.06      374.13     10.64 o 
   5  -1   1      210.12      223.04     10.03 o 
   6  -1   1       24.53       16.56      9.12 o 
  -6   0   1       48.79       38.21     15.11 o 
  -5   0   1        2.19        7.74      6.75 o 
  -4   0   1       46.66       34.00     13.63 o 
  -3   0   1       92.10       86.50     10.51 o 
  -2   0   1     1630.71     1538.25     14.68 o 
  -1   0   1     1816.11     1837.21      9.89 o 
   1   0   1      791.01      783.68      6.69 o 
   2   0   1      228.59      214.07      4.12 o 
   3   0   1      301.68      302.80      6.83 o 
   4   0   1       72.30       87.96      8.32 o 
   5   0   1       10.76        8.73     11.24 o 
   6   0   1        2.28       14.38     15.17 o 
  -6   1   1       82.76       94.96     17.92 o 
  -5   1   1        2.87       13.32     10.51 o 
  -4   1   1      186.67      188.47     10.20 o 
  -3   1   1        4.64        2.56      5.02 o 
  -2   1   1      106.63       92.91      4.47 o 
  -1   1   1      364.17      350.31      5.09 o 
   1   1   1       83.14       85.60      4.18 o 
   2   1   1        8.72        3.03      1.49 o 
   3   1   1      130.57      112.56     14.67 o 
   4   1   1      443.87      481.49     24.53 o 
   5   1   1      102.60      113.84      9.93 o 
   6   1   1       13.90       13.48     11.76 o 
  -6   2   1       28.96       21.67      7.26 o 
  -5   2   1       69.87       69.02      9.34 o 
  -4   2   1      222.60      218.10     11.47 o 
  -3   2   1      234.02      208.94      9.02 o 
  -2   2   1     2430.21     2492.88     32.10 o 
  -1   2   1      245.20      230.55      6.54 o 
   0   2   1      309.98      282.58      5.49 o 
   1   2   1     2839.03     2951.68     31.72 o 
   2   2   1      196.21      194.99      5.18 o 
   3   2   1        9.37        6.91      5.10 o 
   4   2   1        5.02        6.51      6.19 o 
   5   2   1       96.53      103.73      9.28 o 
   6   2   1        3.20        5.15      4.90 o 
  -5   3   1        8.86        5.64      3.46 o 
  -4   3   1      138.83      124.88      9.53 o 
  -3   3   1     1106.72     1135.44     29.89 o 
  -2   3   1       36.43       38.15      3.80 o 
  -1   3   1     2753.62     2797.95     43.61 o 
   0   3   1     1507.00     1533.29     14.14 o 
   1   3   1       70.42       74.69      3.15 o 
   2   3   1      132.41      123.01      6.92 o 
   3   3   1      276.54      279.90     14.62 o 
   4   3   1       12.90        8.79      6.61 o 
   5   3   1        0.03        5.74      6.48 o 
  -5   4   1        3.91        1.77      3.93 o 
  -4   4   1       27.14       19.91     11.29 o 
  -3   4   1       77.29       67.84      7.21 o 
  -2   4   1      343.74      332.70      8.34 o 
  -1   4   1      911.18      876.77     17.83 o 
   0   4   1       44.54       40.31      2.48 o 
   1   4   1       14.99        8.44      2.30 o 
   2   4   1       52.10       55.69      5.52 o 
   3   4   1      570.01      615.91     22.89 o 
   4   4   1      123.53      129.27     11.43 o 
   5   4   1        3.32        3.84      4.65 o 
  -5   5   1       57.21       41.37     12.08 o 
  -4   5   1      391.85      374.00     13.30 o 
  -3   5   1        3.38        3.06      6.08 o 
  -2   5   1      319.50      310.96     13.48 o 
  -1   5   1      793.53      799.39     25.45 o 
   0   5   1       99.62      107.95      5.74 o 
   1   5   1      549.69      567.68      8.96 o 
   2   5   1        7.72        8.39      3.70 o 
   3   5   1       20.06       16.78      7.22 o 
   4   5   1       77.11       93.24     10.07 o 
   5   5   1       45.64       31.73      6.73 o 
  -5   6   1       51.52       41.67     13.41 o 
  -4   6   1       20.06       18.47      6.61 o 
  -3   6   1       57.81       53.76      8.07 o 
  -2   6   1      671.63      643.91     30.19 o 
  -1   6   1      139.76      135.68      7.37 o 
   0   6   1      161.22      171.92      8.60 o 
   1   6   1       77.83       68.26      5.51 o 
   2   6   1      510.31      535.51     15.79 o 
   3   6   1       31.12       27.58      7.34 o 
   4   6   1      111.96      113.35      9.31 o 
   5   6   1       14.69       12.24      5.62 o 
  -5   7   1      259.04      295.72     23.00 o 
  -4   7   1        2.89        3.39      4.57 o 
  -3   7   1      350.37      343.07     12.42 o 
  -1   7   1       29.36       29.22      4.21 o 
   0   7   1      123.86      134.33      9.30 o 
   1   7   1       14.78       13.19      4.36 o 
   2   7   1      130.73      139.86      8.26 o 
   3   7   1        7.17        0.20      3.96 o 
   4   7   1       75.52       82.34     10.57 o 
   5   7   1        0.88        6.26      4.97 o 
  -4   8   1       27.73       30.88      6.46 o 
  -3   8   1        4.57        3.16      4.03 o 
  -2   8   1      168.58      167.40     11.80 o 
  -1   8   1       61.17       59.81      6.31 o 
   0   8   1        6.68       10.91      7.89 o 
   1   8   1      350.28      321.42     10.40 o 
   2   8   1       76.99       72.56      6.85 o 
   3   8   1      216.71      225.98      9.63 o 
   4   8   1      118.65      135.82     10.57 o 
  -4   9   1        5.17        5.38      4.70 o 
  -3   9   1       85.43       94.61      9.38 o 
  -2   9   1        2.52        7.10      5.40 o 
  -1   9   1      263.10      237.12     14.15 o 
   0   9   1       37.99       27.28     10.79 o 
   1   9   1      202.91      204.38      9.24 o 
   2   9   1       49.63       18.76      7.33 o 
   3   9   1        1.84        0.91      2.51 o 
   4   9   1        1.04        4.11      3.19 o 
  -4  10   1      163.96      156.70     11.28 o 
  -3  10   1        2.89        6.45      6.16 o 
  -2  10   1        6.35        6.32      5.64 o 
  -1  10   1       30.04       29.23      9.26 o 
   0  10   1      283.92      281.83     13.11 o 
   1  10   1       48.51       40.24     10.12 o 
   2  10   1       65.39       42.07     13.63 o 
   3  10   1        6.05        5.37      5.73 o 
   4  10   1       29.44       13.97      7.62 o 
  -3  11   1       19.76       15.39     10.91 o 
  -2  11   1       35.75       40.03      7.99 o 
  -1  11   1       75.58       84.12     10.78 o 
   0  11   1      193.05      196.42     12.81 o 
   1  11   1      184.13      198.35     14.42 o 
   2  11   1       19.01       -0.79      6.16 o 
   3  11   1        0.20        5.31      5.10 o 
  -2  12   1       22.57       20.04      7.75 o 
  -1  12   1       91.25       97.16      9.85 o 
   0  12   1        8.42       10.84      8.30 o 
   1  12   1        1.63        5.16      7.93 o 
   2  12   1       50.68       45.52     21.03 o 
  -1  13   1      120.38      141.08     11.45 o 
   0  13   1       54.61       46.60      9.93 o 
   1  13   1        2.09       -3.70      9.41 o 
  -1 -12   2       16.63       34.67     19.30 o 
   0 -12   2       71.06       72.03     11.84 o 
   1 -12   2       82.12       88.55     10.41 o 
  -2 -11   2       11.47        7.35      6.49 o 
  -1 -11   2        0.37        4.99      6.82 o 
   0 -11   2       25.63       30.12     17.95 o 
   1 -11   2       33.63       36.90     10.93 o 
   2 -11   2       23.01       21.47      7.43 o 
  -3 -10   2       47.03       32.49     16.38 o 
  -2 -10   2       69.78       52.62     26.89 o 
  -1 -10   2      168.33      186.70     14.15 o 
   0 -10   2      376.19      358.87     14.71 o 
   1 -10   2        3.77       14.55     12.52 o 
   2 -10   2        1.56       11.00      9.71 o 
   3 -10   2       39.79       44.02      8.30 o 
  -4  -9   2       15.05        7.19      6.72 o 
  -3  -9   2      289.58      268.60     20.62 o 
  -2  -9   2        3.60        4.85      5.17 o 
  -1  -9   2        0.57        8.67      7.34 o 
   0  -9   2       20.97       20.57      7.66 o 
   1  -9   2        9.69        7.12      6.69 o 
   2  -9   2        2.06        4.85      6.00 o 
   3  -9   2       96.87       77.70      9.60 o 
   4  -9   2       79.52       89.82     14.36 o 
  -4  -8   2        2.52       12.14      8.01 o 
  -3  -8   2       35.76       24.31     11.91 o 
  -2  -8   2      904.22      971.61     19.72 o 
  -1  -8   2       39.93       33.31     15.62 o 
   0  -8   2        4.76       24.63     18.62 o 
   1  -8   2        5.89        1.00      5.98 o 
   2  -8   2      111.64      113.44      8.70 o 
   3  -8   2      212.23      219.79     10.61 o 
  -4  -7   2        4.26        4.77      4.51 o 
  -3  -7   2       60.41       56.67      6.27 o 
  -2  -7   2     1485.89     1535.01     52.96 o 
  -1  -7   2      212.69      209.97     15.22 o 
   0  -7   2       29.81       32.86      8.91 o 
   1  -7   2       16.98       12.07      3.34 o 
   2  -7   2       23.56       28.13      7.49 o 
   3  -7   2       14.72        5.41      5.06 o 
   4  -7   2       74.93       63.06     14.48 o 
  -5  -6   2      253.58      268.47     12.04 o 
  -4  -6   2        5.58       13.86      6.09 o 
  -3  -6   2        7.63        1.65      2.97 o 
  -2  -6   2       25.23       16.78      4.84 o 
  -1  -6   2       79.09       65.11      3.61 o 
   0  -6   2      153.87      141.91      9.59 o 
   1  -6   2      852.19      937.67     29.84 o 
   2  -6   2      632.00      640.62     13.58 o 
   3  -6   2      134.38      125.14     10.70 o 
   4  -6   2       29.32       27.92      5.50 o 
   5  -6   2       83.37       74.87     15.61 o 
  -5  -5   2       25.85       26.56      9.89 o 
  -4  -5   2        1.25        0.72      6.93 o 
  -3  -5   2      299.63      301.88     22.88 o 
  -2  -5   2        1.83        6.80      7.22 o 
  -1  -5   2        0.21       -0.22      0.93 o 
   0  -5   2      200.86      226.20      8.55 o 
   1  -5   2      285.72      246.12     14.48 o 
   2  -5   2      268.72      251.21     16.45 o 
   3  -5   2       58.34       62.98      6.85 o 
   4  -5   2      132.61      122.48      9.97 o 
   5  -5   2       85.34       86.88     15.50 o 
  -5  -4   2       41.37       26.66      7.97 o 
  -4  -4   2        0.26        3.33      4.62 o 
  -3  -4   2        1.08        4.08      6.15 o 
  -2  -4   2      650.47      650.73     36.94 o 
  -1  -4   2       47.28       46.23      8.43 o 
   0  -4   2      205.41      193.05      5.60 o 
   1  -4   2      342.93      390.68      6.80 o 
   2  -4   2      654.13      665.36     10.80 o 
   3  -4   2      183.59      182.56      8.37 o 
   4  -4   2       28.68       23.67      8.58 o 
   5  -4   2       21.41       23.92     13.89 o 
  -5  -3   2       10.04       10.85      8.89 o 
  -4  -3   2      169.12      188.47     12.71 o 
  -3  -3   2        5.73        6.50      5.33 o 
  -2  -3   2      252.50      283.48     10.02 o 
  -1  -3   2      868.76      890.74     11.04 o 
   1  -3   2     1707.15     1868.64     16.84 o 
   2  -3   2      101.89       95.89      5.94 o 
   3  -3   2       93.05       94.99      4.65 o 
   4  -3   2      159.34      148.48      8.09 o 
   5  -3   2      122.60      132.16     16.02 o 
  -5  -2   2       36.28       26.54     10.25 o 
  -4  -2   2      173.36      184.01     13.88 o 
  -3  -2   2      158.67      156.11     10.92 o 
  -2  -2   2     1661.99     1868.82     34.60 o 
  -1  -2   2      586.95      574.65     10.91 o 
   0  -2   2     1960.75     2085.16     22.52 o 
   1  -2   2       32.97       29.25      4.28 o 
   2  -2   2     1216.64     1215.66     30.91 o 
   3  -2   2       46.61       41.33      4.05 o 
   4  -2   2       21.84       17.45      4.05 o 
   5  -2   2        1.88       -4.23      9.15 o 
  -5  -1   2      264.55      279.83     12.13 o 
  -4  -1   2      125.76      127.88     11.01 o 
  -3  -1   2       49.81       58.53      8.50 o 
  -2  -1   2      223.59      199.85     11.43 o 
  -1  -1   2     1389.96     1320.61      9.06 o 
   0  -1   2       18.13       11.71      3.63 o 
   1  -1   2     2502.30     2561.02     18.25 o 
   2  -1   2      695.33      654.30     11.46 o 
   3  -1   2     2081.34     2180.32     39.88 o 
   4  -1   2       15.29       13.48     12.58 o 
   5  -1   2       15.70       11.23      4.59 o 
  -6   0   2       13.21        9.91      9.49 o 
  -5   0   2        5.90        7.06      5.76 o 
  -4   0   2      247.14      251.02     12.92 o 
  -3   0   2       39.21       38.99      6.41 o 
  -2   0   2      641.39      598.18      8.75 o 
  -1   0   2      393.67      322.26     21.19 o 
   1   0   2       14.44       10.76      2.48 o 
   2   0   2      995.59      989.97     15.64 o 
   3   0   2      289.53      299.88      6.76 o 
   4   0   2       58.25       58.08      6.67 o 
   5   0   2      132.58      152.40     19.06 o 
   6   0   2       12.20       29.88     15.26 o 
  -4   1   2      236.85      228.94     12.10 o 
  -3   1   2      110.68      111.57      8.13 o 
  -2   1   2      936.21      945.76     11.53 o 
  -1   1   2       37.71       40.96      3.08 o 
   1   1   2    13537.71    14400.13     82.98 o 
   2   1   2       33.61       21.03      2.94 o 
   3   1   2        7.75        5.71      2.91 o 
   4   1   2      132.97      143.10      8.91 o 
   5   1   2      108.42       97.66     16.43 o 
   6   1   2       36.37       21.62      9.41 o 
  -5   2   2      160.91      167.95     13.88 o 
  -4   2   2      128.61      121.30     16.31 o 
  -3   2   2      140.61      135.56      9.95 o 
  -2   2   2      369.01      381.46      5.93 o 
  -1   2   2      106.28       88.02      3.21 o 
   0   2   2     2287.05     2222.79     15.05 o 
   1   2   2    10344.96    11151.91     96.06 o 
   2   2   2      330.55      322.62      7.31 o 
   3   2   2       39.80       39.17      8.98 o 
   4   2   2       86.93       98.87     12.62 o 
   5   2   2       25.87       16.02      5.91 o 
   6   2   2       10.57        9.99     11.16 o 
  -5   3   2       35.50       27.57     11.17 o 
  -4   3   2        9.32        9.65      6.41 o 
  -3   3   2      139.16      129.24     20.34 o 
  -2   3   2     2150.57     2376.72     30.20 o 
  -1   3   2     1303.27     1317.85      7.60 o 
   0   3   2      743.61      696.49      7.94 o 
   1   3   2     1893.63     1933.85     11.00 o 
   2   3   2      100.75      109.43      4.69 o 
   3   3   2      172.44      185.40     10.66 o 
   4   3   2      223.41      272.76     14.23 o 
   5   3   2       12.93        5.31      5.89 o 
  -5   4   2      159.37      133.95      9.65 o 
  -4   4   2        2.24        1.30      4.70 o 
  -3   4   2       20.52       21.50      5.98 o 
  -2   4   2      117.99      119.27     10.63 o 
  -1   4   2       23.54       30.48      2.69 o 
   0   4   2       22.62       13.88      2.77 o 
   1   4   2      473.65      458.14      5.39 o 
   2   4   2       20.96       11.36      3.54 o 
   3   4   2      353.57      373.38     13.50 o 
   4   4   2       32.73       21.98      6.53 o 
   5   4   2       22.17       18.21      9.63 o 
  -5   5   2       89.29       64.91     12.20 o 
  -4   5   2       88.20       85.44     14.40 o 
  -3   5   2      458.39      428.55     15.97 o 
  -2   5   2       49.47       62.07      6.52 o 
  -1   5   2     1081.15     1076.25     15.05 o 
   0   5   2      192.57      154.08      3.49 o 
   1   5   2      108.69      112.46      3.62 o 
   2   5   2       38.69       37.65      5.24 o 
   3   5   2       15.41       13.39      5.33 o 
   4   5   2      112.46      113.60      8.90 o 
   5   5   2      131.80      122.43     15.37 o 
  -5   6   2       34.37       31.19     13.07 o 
  -4   6   2       17.63       18.36      6.45 o 
  -3   6   2        1.99        4.27      5.60 o 
  -2   6   2       19.39       19.24      5.56 o 
  -1   6   2     1200.10     1171.63     26.43 o 
   0   6   2      425.22      370.43      5.43 o 
   1   6   2       16.51       11.63      2.86 o 
   2   6   2      378.22      382.24     12.44 o 
   3   6   2      342.35      376.81     11.53 o 
   4   6   2       16.37       10.62      5.79 o 
   5   6   2       24.69       18.91      6.30 o 
  -5   7   2        6.15        2.19      3.49 o 
  -4   7   2      259.54      252.28     11.70 o 
  -3   7   2        2.05        7.53      4.89 o 
  -2   7   2        0.03       -0.49      5.26 o 
  -1   7   2      269.14      269.14     10.99 o 
   0   7   2       86.41       81.94      4.53 o 
   1   7   2      594.87      642.15     14.01 o 
   2   7   2       94.80      102.12      6.71 o 
   3   7   2        0.07        1.09      3.40 o 
   4   7   2       39.02       32.01     11.10 o 
   5   7   2       22.64       20.87      6.79 o 
  -4   8   2       22.14       16.17      6.07 o 
  -3   8   2       83.81       79.95      8.61 o 
  -2   8   2      148.65      146.53     10.98 o 
  -1   8   2       31.37       30.96      7.95 o 
   0   8   2      151.08      138.55     16.95 o 
   1   8   2        4.66        2.76      1.87 o 
   2   8   2      539.37      549.67     11.44 o 
   3   8   2       37.34       28.96      6.93 o 
   4   8   2        1.37        3.89      3.45 o 
  -4   9   2        2.22        2.64      4.40 o 
  -3   9   2      121.62      114.93      9.32 o 
  -2   9   2       34.70       35.55      8.07 o 
  -1   9   2      124.35      116.50     10.93 o 
   0   9   2       61.15       64.27     21.57 o 
   1   9   2        0.04        0.66      2.09 o 
   2   9   2       94.35      100.34      7.73 o 
   3   9   2      213.96      198.52     20.55 o 
   4   9   2       49.96       44.37      7.32 o 
  -4  10   2       18.37       18.26      6.68 o 
  -3  10   2      254.83      260.03     11.66 o 
  -2  10   2       91.08      101.02      9.28 o 
  -1  10   2       63.72       62.22      9.17 o 
   0  10   2        9.83        5.13      5.89 o 
   1  10   2      183.37      185.78      8.91 o 
   2  10   2        4.42        3.30      2.84 o 
   3  10   2        1.40        5.25      2.64 o 
   4  10   2      340.26      370.35     34.92 o 
  -3  11   2        2.02        1.56      4.37 o 
  -2  11   2       95.65       99.54      9.57 o 
  -1  11   2        0.42        6.29      5.57 o 
   0  11   2       69.08       82.63      9.94 o 
   1  11   2      289.95      320.09     14.98 o 
   2  11   2        3.69        4.16      3.86 o 
   3  11   2       11.99        9.92      7.22 o 
  -2  12   2       19.09       18.18      6.87 o 
  -1  12   2        3.40        2.50      5.25 o 
   0  12   2       10.25       18.23      7.49 o 
   1  12   2      199.47      189.79     14.20 o 
   2  12   2        7.37        3.94      4.88 o 
  -1  13   2        8.73       14.66      7.15 o 
   0  13   2       49.58       52.08     11.88 o 
   1  13   2       11.88       20.59     15.37 o 
  -2 -11   3       17.27       18.71     11.02 o 
  -1 -11   3       68.70       71.44     10.43 o 
   0 -11   3        9.51       12.76      7.74 o 
   1 -11   3       52.88       51.86     11.54 o 
   2 -11   3       42.84       42.39     12.72 o 
  -3 -10   3       11.74        7.01      7.47 o 
  -2 -10   3        1.61        8.19      8.89 o 
  -1 -10   3       64.45       58.96      9.96 o 
   0 -10   3        1.40        3.95      5.27 o 
   1 -10   3       52.26       55.72      8.85 o 
   2 -10   3       69.99       66.29      8.57 o 
  -3  -9   3        4.51        3.85      7.34 o 
  -2  -9   3        6.90        4.13      5.46 o 
  -1  -9   3       21.65       15.51      6.30 o 
   0  -9   3        3.93        8.16      7.36 o 
   1  -9   3       46.12       48.15      8.88 o 
   2  -9   3       20.12       15.20      5.01 o 
   3  -9   3      171.08      189.94     21.14 o 
  -4  -8   3       61.07       50.54     14.92 o 
  -3  -8   3        5.43        4.93      6.18 o 
  -2  -8   3       25.98       10.46      8.38 o 
  -1  -8   3       27.32       14.58     10.54 o 
   0  -8   3       61.11       46.72     14.01 o 
   1  -8   3      373.37      353.09     14.62 o 
   2  -8   3        8.40       15.42      7.28 o 
   3  -8   3       20.04       22.79      5.24 o 
   4  -8   3        6.59        7.45      9.28 o 
  -4  -7   3       41.47       43.49      9.73 o 
  -3  -7   3      253.06      271.85      8.60 o 
  -2  -7   3       85.78       75.15      4.88 o 
  -1  -7   3      306.28      305.51     15.17 o 
   0  -7   3       82.89       70.04     14.73 o 
   1  -7   3       11.24       25.80      8.07 o 
   2  -7   3       45.14       42.32      6.78 o 
   3  -7   3       21.01       19.58      4.69 o 
   4  -7   3      122.48      122.96     17.41 o 
  -4  -6   3       25.09       17.05      6.62 o 
  -3  -6   3       33.68       24.53      6.47 o 
  -2  -6   3      132.57      124.47      7.38 o 
  -1  -6   3        5.66        3.04      4.69 o 
   0  -6   3       90.14       84.44      9.29 o 
   1  -6   3      115.27      108.22      3.46 o 
   2  -6   3      284.45      286.57     11.27 o 
   3  -6   3      746.13      771.47     18.46 o 
   4  -6   3       93.31      100.42     16.09 o 
   5  -6   3       12.40       14.01     14.39 o 
  -5  -5   3       89.37      100.76     10.37 o 
  -4  -5   3        7.59       10.90      6.84 o 
  -3  -5   3      186.61      177.90     11.74 o 
  -2  -5   3      118.20      116.05     11.12 o 
  -1  -5   3      221.20      206.30      9.45 o 
   0  -5   3      274.31      274.48      9.37 o 
   1  -5   3        5.69        5.01      2.71 o 
   2  -5   3        2.12        7.48      6.84 o 
   3  -5   3      355.21      348.63     13.27 o 
   4  -5   3       66.95       67.06     13.75 o 
   5  -5   3        0.31        9.75     13.75 o 
  -5  -4   3       75.16       81.70     10.92 o 
  -4  -4   3      183.37      181.24     11.18 o 
  -3  -4   3       51.87       60.82      9.18 o 
  -2  -4   3      278.38      266.00     13.06 o 
  -1  -4   3       71.85       80.64      9.11 o 
   0  -4   3      201.54      213.40      5.67 o 
   1  -4   3       60.77       53.24      2.72 o 
   3  -4   3       60.93       66.90      6.69 o 
   4  -4   3     1354.27     1373.32     62.23 o 
   5  -4   3        0.04       -3.06      9.88 o 
  -5  -3   3       26.51        7.13      5.20 o 
  -4  -3   3       25.35       24.45      7.27 o 
  -3  -3   3       89.94      102.85     10.89 o 
  -2  -3   3      863.58      953.28     44.50 o 
  -1  -3   3       39.40       39.24      8.81 o 
   0  -3   3       10.52        8.50      2.21 o 
   1  -3   3     1889.41     2160.82     22.16 o 
   2  -3   3      895.94      887.45     15.92 o 
   3  -3   3        1.24        2.30      3.70 o 
   4  -3   3      418.93      419.62     29.93 o 
   5  -3   3        8.21       12.71     13.25 o 
  -5  -2   3      135.68      130.40     19.63 o 
  -4  -2   3      156.83      136.50     14.89 o 
  -3  -2   3       14.05        5.56      5.92 o 
  -2  -2   3      175.18      154.49      7.50 o 
  -1  -2   3      592.76      577.93     11.15 o 
   0  -2   3     1425.42     1425.83      5.94 o 
   1  -2   3      136.57      127.95      3.12 o 
   2  -2   3       52.50       50.43      2.82 o 
   3  -2   3       55.10       50.22      8.72 o 
   4  -2   3      107.20      103.02      6.87 o 
   5  -2   3       48.87       51.51     14.83 o 
  -5  -1   3       63.00       61.48     13.41 o 
  -4  -1   3      336.81      344.96     23.19 o 
  -3  -1   3        5.46        2.47      6.11 o 
  -2  -1   3       88.68       98.01      6.34 o 
  -1  -1   3      388.45      347.78      5.20 o 
   0  -1   3     1891.16     2006.99      8.71 o 
   1  -1   3     3566.32     3914.12     18.92 o 
   2  -1   3       83.42       94.43      5.76 o 
   3  -1   3       20.69       14.98      4.04 o 
   4  -1   3        2.15        1.44      2.82 o 
   5  -1   3       85.34       77.33     16.95 o 
  -4   0   3     1043.62     1131.95     48.29 o 
  -3   0   3      294.68      303.33     14.25 o 
  -2   0   3      381.99      401.84      9.80 o 
  -1   0   3      551.63      526.31      4.77 o 
   0   0   3      996.20     1017.46      5.39 o 
   1   0   3      276.92      299.55      5.60 o 
   2   0   3       88.06       85.81      3.17 o 
   3   0   3        3.47        1.12      2.66 o 
   4   0   3       50.04       56.09      6.08 o 
   5   0   3        2.06        4.04      5.83 o 
   6   0   3      134.37      131.36     16.88 o 
  -5   1   3        0.97        8.27     11.36 o 
  -4   1   3       29.87       23.66     12.21 o 
  -3   1   3      686.97      691.41     21.71 o 
  -2   1   3      113.20      114.14      5.80 o 
  -1   1   3     7929.21     8534.55     30.78 o 
   0   1   3       63.32       68.60      2.60 o 
   1   1   3     1754.27     1789.28      6.99 o 
   2   1   3        3.64        3.10      1.53 o 
   3   1   3      404.88      392.98      8.18 o 
   4   1   3      495.27      565.33     24.63 o 
   5   1   3       39.86       44.99     16.22 o 
   6   1   3        3.75       13.84      9.32 o 
  -5   2   3       36.25       32.58      7.69 o 
  -4   2   3       30.29       17.33      8.60 o 
  -3   2   3      213.96      205.87     16.06 o 
  -2   2   3      683.43      732.05     14.40 o 
  -1   2   3       25.27       22.30      2.34 o 
   1   2   3     1258.57     1270.40     12.09 o 
   2   2   3        5.63        2.77      1.62 o 
   3   2   3      231.37      218.43     10.18 o 
   4   2   3      182.16      196.87     18.26 o 
   5   2   3      347.56      408.18     16.97 o 
   6   2   3       56.49       73.51     15.15 o 
  -5   3   3       75.79       61.80     16.99 o 
  -4   3   3      220.14      203.36     15.92 o 
  -3   3   3       11.93       13.04      7.60 o 
  -2   3   3      462.35      438.57      7.67 o 
  -1   3   3      630.63      602.70      5.11 o 
   0   3   3       33.61       17.29      2.61 o 
   1   3   3      476.64      535.74      4.16 o 
   2   3   3      132.89      125.82      4.27 o 
   3   3   3        1.71        3.50      2.90 o 
   4   3   3        2.62        1.40      3.27 o 
   5   3   3       41.45       36.15     10.71 o 
  -5   4   3       41.08       44.46     11.75 o 
  -4   4   3        1.07        5.73      5.74 o 
  -3   4   3      400.66      406.17     17.10 o 
  -2   4   3      290.21      262.44      7.97 o 
  -1   4   3      543.16      535.58      6.57 o 
   0   4   3       39.99       35.71      3.30 o 
   1   4   3       91.15       76.46      2.64 o 
   2   4   3     1982.69     2100.59     20.98 o 
   3   4   3       63.42       52.71      6.94 o 
   4   4   3      303.03      325.65     11.96 o 
   5   4   3        2.69        7.11      4.85 o 
  -5   5   3       87.45       84.96     16.11 o 
  -4   5   3       15.99        6.41      6.43 o 
  -3   5   3      470.60      447.18     12.36 o 
  -2   5   3       17.70       17.54      5.38 o 
  -1   5   3      535.75      585.44     11.01 o 
   0   5   3       25.63       22.02      2.49 o 
   1   5   3      660.46      665.51      7.37 o 
   2   5   3       46.54       42.06      6.32 o 
   3   5   3        2.49        3.29      3.94 o 
   4   5   3       28.59       21.62      6.28 o 
   5   5   3       19.45       18.66      6.55 o 
  -5   6   3        0.38       -0.31      1.97 o 
  -4   6   3        4.93        7.84      5.79 o 
  -3   6   3      284.18      275.20     11.22 o 
  -2   6   3      288.99      269.46     12.54 o 
  -1   6   3        1.96        2.84      2.66 o 
   0   6   3      902.87      925.54      8.21 o 
   1   6   3     1317.37     1397.76     15.90 o 
   2   6   3        1.19        2.62      2.97 o 
   3   6   3      106.35      114.74      8.83 o 
   4   6   3      155.62      179.89     10.07 o 
   5   6   3       17.55       12.20      6.75 o 
  -5   7   3       49.94       37.57     10.00 o 
  -4   7   3        6.04        8.34      4.32 o 
  -3   7   3       42.85       37.63      8.03 o 
  -2   7   3      695.57      664.61     13.05 o 
  -1   7   3       45.69       42.55      6.46 o 
   0   7   3      114.92      102.81     11.60 o 
   1   7   3       35.55       26.69      7.12 o 
   2   7   3        0.46        3.41      3.89 o 
   3   7   3       44.21       34.85      6.43 o 
   4   7   3       41.13       41.06      7.01 o 
   5   7   3        0.00        1.48      3.85 o 
  -4   8   3      310.55      327.73     12.07 o 
  -3   8   3        2.82        2.90      4.23 o 
  -2   8   3        3.00        4.89      5.57 o 
  -1   8   3      886.54      928.01     15.39 o 
   0   8   3      205.80      204.53     22.63 o 
   1   8   3      392.65      425.58     11.09 o 
   2   8   3       97.60       90.23      7.08 o 
   3   8   3        4.27        3.54      4.18 o 
   4   8   3      126.39      127.03      9.15 o 
   5   8   3        0.35        9.45      5.13 o 
  -4   9   3      185.90      205.28     10.77 o 
  -3   9   3       36.63       35.49      8.13 o 
  -2   9   3      231.88      244.51     12.14 o 
  -1   9   3     1189.41     1214.95     17.01 o 
   0   9   3       26.07       39.82      9.36 o 
   1   9   3        2.37        3.23      4.73 o 
   2   9   3      119.74      118.51      8.65 o 
   3   9   3        6.36        8.03      5.70 o 
   4   9   3       57.63       55.15      7.56 o 
  -4  10   3      473.86      485.66     14.23 o 
  -3  10   3       14.85       15.24      6.40 o 
  -2  10   3      128.43      127.37     10.75 o 
  -1  10   3       45.09       54.92      9.14 o 
   0  10   3      116.06      111.63     10.21 o 
   1  10   3       25.11       23.50      5.22 o 
   2  10   3       59.53       55.33      9.08 o 
   3  10   3       55.98       47.29      7.85 o 
   4  10   3        8.96        4.95      4.83 o 
  -3  11   3       12.23       12.70      6.42 o 
  -2  11   3       24.72       25.84      6.99 o 
  -1  11   3       69.03       63.30      9.10 o 
   0  11   3       85.66       87.88     10.22 o 
   1  11   3      293.20      276.61     12.79 o 
   2  11   3        0.12       -1.35      4.52 o 
   3  11   3        4.55        6.13      7.64 o 
  -3  12   3      159.87      153.53     10.61 o 
  -2  12   3        6.97        8.16      5.43 o 
  -1  12   3        0.00        0.48      3.87 o 
   0  12   3       65.25       67.65      9.98 o 
   1  12   3       30.45       29.61      8.37 o 
   2  12   3        0.17        1.01      3.02 o 
   3  12   3        3.15        4.80      5.51 o 
  -2  13   3        4.40        3.12      5.21 o 
  -1  13   3        0.60        6.55      5.61 o 
   0  13   3      122.22      119.67     10.18 o 
   1  13   3       57.36       73.56     19.37 o 
   2  13   3       11.06        6.66      5.67 o 
  -1 -11   4       41.72       48.32     16.82 o 
   0 -11   4       44.30       54.31     10.04 o 
   1 -11   4        8.60       13.44      8.01 o 
  -2 -10   4        8.05       10.40      7.93 o 
  -1 -10   4        0.16        3.05      6.37 o 
   0 -10   4        3.45        2.05      5.55 o 
   1 -10   4       16.34       26.81      7.75 o 
   2 -10   4        2.03        5.21      5.91 o 
  -3  -9   4        8.23        7.68      6.04 o 
  -2  -9   4       36.44       19.19     10.85 o 
  -1  -9   4      156.67      179.50     12.55 o 
   0  -9   4       41.67       36.39     11.38 o 
   1  -9   4      449.89      442.90     14.76 o 
   2  -9   4       31.79       33.36      5.90 o 
   3  -9   4        6.96        6.94      8.96 o 
  -4  -8   4        0.00        3.05      5.88 o 
  -3  -8   4       42.92       43.50     12.66 o 
  -2  -8   4       79.60       75.00     10.61 o 
  -1  -8   4       55.70       62.62      9.83 o 
   0  -8   4       61.91       60.66      8.16 o 
   1  -8   4      524.99      507.76     14.76 o 
   2  -8   4       50.80       61.15      7.43 o 
   3  -8   4       30.16       33.62     11.55 o 
   4  -8   4        3.19        9.11     13.59 o 
  -4  -7   4        0.00       -0.06      5.02 o 
  -3  -7   4        1.90        3.95      6.35 o 
  -2  -7   4     1006.94     1036.75     31.60 o 
  -1  -7   4      138.27      128.69     16.35 o 
   0  -7   4        3.52        0.67      6.41 o 
   1  -7   4        1.15        0.72      5.78 o 
   2  -7   4        0.86        7.46      3.44 o 
   3  -7   4       36.72       41.47      5.18 o 
   4  -7   4      170.40      177.08     21.14 o 
  -4  -6   4        2.73        3.09      5.65 o 
  -3  -6   4       10.81        9.80      6.47 o 
  -2  -6   4      150.97      142.54      7.74 o 
  -1  -6   4     1241.16     1353.43     22.00 o 
   0  -6   4      147.52      152.32     10.18 o 
   1  -6   4        0.20        0.43      0.95 o 
   2  -6   4        0.41        0.73      2.60 o 
   3  -6   4        2.70        4.04      3.99 o 
   4  -6   4       87.77       99.34     15.39 o 
  -5  -5   4       13.15       17.72     12.23 o 
  -4  -5   4      305.65      305.88     27.62 o 
  -3  -5   4       45.02       50.20      8.21 o 
  -2  -5   4       39.45       40.45     14.99 o 
  -1  -5   4      354.28      365.91     28.10 o 
   0  -5   4      377.95      387.98     12.58 o 
   1  -5   4       10.94        9.38      2.38 o 
   2  -5   4      124.57      121.61      5.12 o 
   3  -5   4       96.71       85.23      6.20 o 
   4  -5   4       12.57        7.88     13.89 o 
   5  -5   4       30.54       10.45      9.50 o 
  -5  -4   4        0.03        8.81     12.78 o 
  -4  -4   4      296.48      318.34     13.36 o 
  -3  -4   4      204.03      206.18     12.45 o 
  -2  -4   4      229.26      227.10     13.90 o 
  -1  -4   4      225.09      203.65      5.17 o 
   0  -4   4      145.10      156.33      7.69 o 
   1  -4   4      100.67      114.81      3.40 o 
   2  -4   4      256.98      236.64      8.70 o 
   3  -4   4      588.02      558.88     19.64 o 
   4  -4   4       35.33       42.93     15.64 o 
   5  -4   4        0.97       -1.30      9.87 o 
  -5  -3   4        1.28        8.10      5.72 o 
  -4  -3   4       20.67       19.39      7.90 o 
  -3  -3   4        3.99        4.36      4.94 o 
  -2  -3   4       25.19       23.61      7.66 o 
  -1  -3   4       32.77       33.82      8.01 o 
   0  -3   4     1260.07     1363.90     38.13 o 
   1  -3   4       22.01       13.50      2.64 o 
   2  -3   4        1.12        1.55      1.32 o 
   3  -3   4      926.20      874.69     43.00 o 
   4  -3   4        1.77        2.05     10.32 o 
   5  -3   4        1.08       -0.09     10.48 o 
  -5  -2   4       61.97       65.96     19.08 o 
  -4  -2   4        0.39       -0.34      4.08 o 
  -3  -2   4      159.93      174.73     11.24 o 
  -2  -2   4       15.86        4.59      4.84 o 
  -1  -2   4        7.01        4.95      5.01 o 
   0  -2   4      307.56      321.72      3.66 o 
   1  -2   4      274.92      252.92      5.84 o 
   2  -2   4      377.04      403.73      9.44 o 
   3  -2   4      280.44      260.04      7.00 o 
   4  -2   4       13.29       12.06     15.59 o 
   5  -2   4      190.88      190.39     19.93 o 
  -5  -1   4       13.22       11.38     12.36 o 
  -3  -1   4       38.48       45.46     12.05 o 
  -2  -1   4       49.24       36.35      5.36 o 
  -1  -1   4     2347.91     2539.96     57.34 o 
   0  -1   4       46.27       44.10      2.23 o 
   1  -1   4     1202.03     1217.93     10.87 o 
   2  -1   4      209.55      222.44     12.56 o 
   3  -1   4      183.38      184.20      8.21 o 
   4  -1   4       15.27        7.39      3.65 o 
   5  -1   4        8.46        4.38     10.59 o 
  -5   0   4       15.29        8.81      8.10 o 
  -4   0   4       27.07       22.19      8.93 o 
  -3   0   4      580.16      602.73     30.59 o 
  -2   0   4       26.07       31.19     12.77 o 
  -1   0   4     2099.31     2319.19     12.97 o 
   0   0   4      605.08      605.64      4.63 o 
   1   0   4      935.89      959.72      6.62 o 
   2   0   4      157.58      155.03      7.48 o 
   3   0   4      310.16      318.11      8.26 o 
   4   0   4      489.02      515.51     17.91 o 
   5   0   4       67.41       75.97     13.03 o 
  -5   1   4        1.75        4.00      5.62 o 
  -4   1   4      586.10      570.22     17.60 o 
  -3   1   4      171.67      150.82     12.31 o 
  -2   1   4      128.00      122.07      5.39 o 
  -1   1   4       26.02       14.21      2.07 o 
   0   1   4     2289.75     2261.31     11.59 o 
   1   1   4     2268.90     2437.54      9.44 o 
   2   1   4       15.28       10.76      1.98 o 
   3   1   4       34.65       20.12      3.37 o 
   4   1   4       81.23       85.78      6.37 o 
   5   1   4        0.38        4.19      7.31 o 
  -5   2   4       52.55       50.02      8.99 o 
  -4   2   4       68.45       59.54     12.23 o 
  -3   2   4      470.34      462.60     17.66 o 
  -2   2   4      552.16      533.32     11.15 o 
  -1   2   4      564.48      573.88      9.64 o 
   0   2   4        3.96        0.36      2.10 o 
   1   2   4     3910.42     4255.08     27.53 o 
   2   2   4      164.73      161.54      3.37 o 
   3   2   4        6.26        3.82      2.09 o 
   4   2   4       63.12       65.38      6.30 o 
   5   2   4        1.92       -1.48      2.48 o 
  -5   3   4       22.48       11.48      6.60 o 
  -4   3   4      221.06      217.82     12.52 o 
  -3   3   4        3.15        2.20      3.88 o 
  -2   3   4      397.76      422.99      7.34 o 
  -1   3   4     1450.90     1492.00     15.57 o 
   0   3   4       35.90       28.87      6.55 o 
   1   3   4      907.54      946.23      7.11 o 
   2   3   4     2439.95     2606.55     37.63 o 
   3   3   4       46.56       34.11      6.83 o 
   4   3   4      100.00      109.40      7.45 o 
   5   3   4        1.26        3.05      4.52 o 
  -5   4   4       20.67        9.08      6.48 o 
  -4   4   4      270.98      265.97     14.85 o 
  -3   4   4       88.72       83.02      9.29 o 
  -2   4   4      565.84      545.78     15.09 o 
  -1   4   4     3873.47     4072.99     72.69 o 
   0   4   4      632.46      636.41      5.50 o 
   1   4   4       31.38       27.39      3.10 o 
   2   4   4     1421.43     1500.17     13.94 o 
   3   4   4       15.61       10.98      5.15 o 
   4   4   4       14.75        8.01      5.13 o 
   5   4   4       84.18       92.64     12.88 o 
  -5   5   4      185.31      170.06     12.08 o 
  -4   5   4        0.81        0.87      3.59 o 
  -3   5   4       16.85       12.32      7.89 o 
  -2   5   4       20.20       10.88      4.42 o 
  -1   5   4       52.73       55.67      4.47 o 
   0   5   4       73.79       70.10      6.24 o 
   1   5   4       34.24       34.15      3.02 o 
   2   5   4      613.10      649.85     11.64 o 
   3   5   4       22.90       12.13      6.82 o 
   4   5   4      148.11      151.61      8.60 o 
   5   5   4       47.12       48.67     14.05 o 
  -5   6   4      234.44      238.85     12.77 o 
  -4   6   4       21.53       12.16      7.23 o 
  -3   6   4       44.89       46.12      7.98 o 
  -2   6   4      493.94      512.56     18.53 o 
  -1   6   4       25.24       25.72      3.69 o 
   0   6   4       68.37       66.35      3.51 o 
   1   6   4        0.99        1.69      1.41 o 
   2   6   4       45.58       34.78      6.92 o 
   3   6   4      277.48      281.72      9.92 o 
   4   6   4       92.97      100.18      8.89 o 
   5   6   4        1.24        0.94      4.23 o 
  -5   7   4       10.25        8.42      5.44 o 
  -4   7   4       17.73       16.08      7.39 o 
  -3   7   4      103.99      113.02      9.26 o 
  -2   7   4        8.78        4.23      4.91 o 
  -1   7   4        0.34       -0.33      3.00 o 
   0   7   4        0.60        1.27      1.37 o 
   1   7   4      137.95      137.58      6.90 o 
   2   7   4       83.54       82.07      6.78 o 
   3   7   4      165.73      165.89     10.11 o 
   4   7   4      167.63      190.28      9.95 o 
   5   7   4       17.03        8.64      5.16 o 
  -4   8   4       26.37       31.36      6.55 o 
  -3   8   4       80.95       92.03      9.37 o 
  -2   8   4        4.01        5.36      3.98 o 
  -1   8   4        2.72        2.44      4.68 o 
   0   8   4      487.18      505.36     18.87 o 
   1   8   4       97.83       98.76      6.96 o 
   2   8   4      210.23      223.12     10.88 o 
   3   8   4       29.92       22.90      5.18 o 
   4   8   4        0.92        4.24      4.50 o 
   5   8   4        7.49       10.71      5.11 o 
  -4   9   4      120.80      123.54     10.05 o 
  -3   9   4       72.03       79.81      9.48 o 
  -2   9   4       42.30       40.78      7.08 o 
  -1   9   4      533.28      518.82     12.09 o 
   0   9   4      904.49      997.14     15.80 o 
   1   9   4       45.87       33.55     10.27 o 
   2   9   4       14.20        6.29      4.56 o 
   3   9   4      251.90      285.05     10.65 o 
   4   9   4        3.38        5.64      4.19 o 
  -4  10   4       53.89       46.80      7.72 o 
  -3  10   4       40.55       41.23      7.81 o 
  -2  10   4      115.94      108.00     11.56 o 
  -1  10   4      370.82      362.26     13.04 o 
   0  10   4       32.69       36.55      9.81 o 
   1  10   4        0.51       -0.45      1.76 o 
   2  10   4        0.93        0.33      2.73 o 
   3  10   4       70.33       71.34      8.13 o 
   4  10   4      165.93      176.16     10.72 o 
  -3  11   4        6.70        8.33      7.74 o 
  -2  11   4       76.69       98.26     10.93 o 
  -1  11   4      388.11      413.78     12.14 o 
   0  11   4      118.42      110.29      9.44 o 
   1  11   4        0.01        2.79      3.13 o 
   2  11   4       17.35        9.48      5.89 o 
   3  11   4        2.92        2.33      3.14 o 
  -3  12   4       37.93       41.17     11.58 o 
  -2  12   4       17.95       23.84      8.01 o 
  -1  12   4      172.49      179.86     11.59 o 
   0  12   4        7.69        8.18      7.14 o 
   1  12   4        0.02        2.30      3.64 o 
   2  12   4       10.92        4.85      4.71 o 
   3  12   4        6.98        3.75      5.07 o 
  -2  13   4       35.58       39.91     11.96 o 
  -1  13   4       18.16       13.17      5.86 o 
   0  13   4       47.07       53.81      9.71 o 
   1  13   4       54.04       62.60     16.09 o 
   2  13   4      210.52      183.39     10.69 o 
   0 -11   5       28.82       13.15      5.99 o 
  -2 -10   5        5.32        4.74      5.23 o 
  -1 -10   5       71.32       84.34     12.38 o 
   0 -10   5       24.19       25.08      8.50 o 
   1 -10   5        5.85        7.82      7.38 o 
   2 -10   5        0.68        5.65      8.62 o 
  -3  -9   5       62.34       38.26     24.77 o 
  -2  -9   5       10.01       10.57      8.63 o 
  -1  -9   5      129.70      125.60     14.41 o 
   0  -9   5       16.90       17.06      6.85 o 
   1  -9   5        0.07        7.61      5.68 o 
   2  -9   5        9.90        4.49      4.71 o 
   3  -9   5      205.58      211.58     19.68 o 
  -3  -8   5        9.26        2.71      5.51 o 
  -2  -8   5        0.22        4.08      5.49 o 
  -1  -8   5       12.94       14.55      7.67 o 
   0  -8   5      138.24      143.12     11.66 o 
   1  -8   5       14.42        8.49      5.76 o 
   2  -8   5       66.71       64.29      7.63 o 
   3  -8   5       58.58       50.72     15.56 o 
  -4  -7   5        2.84        4.37      5.46 o 
  -3  -7   5       35.37       18.73      8.01 o 
  -2  -7   5       98.54       96.24     12.74 o 
  -1  -7   5       65.05       59.82     14.51 o 
   0  -7   5       63.85       81.48      9.35 o 
   1  -7   5        3.82        6.90      6.25 o 
   2  -7   5      312.45      319.70     22.03 o 
   3  -7   5        6.83       12.33     16.15 o 
   4  -7   5       26.42       26.63     12.66 o 
  -4  -6   5        0.91        4.35      5.87 o 
  -3  -6   5      140.33      144.92     13.77 o 
  -2  -6   5      195.70      204.73     13.74 o 
  -1  -6   5        8.78       14.76      8.41 o 
   0  -6   5      150.22      162.49     13.62 o 
   1  -6   5       93.07      105.37      9.74 o 
   2  -6   5      537.13      493.57     11.15 o 
   3  -6   5       24.33       25.99     12.65 o 
   4  -6   5        5.66        5.67      9.81 o 
  -4  -5   5       80.25       80.65     10.20 o 
  -3  -5   5       48.96       43.09      8.80 o 
  -2  -5   5      174.86      185.30     15.67 o 
  -1  -5   5     1593.67     1682.00     26.32 o 
   0  -5   5       98.55      109.01      8.29 o 
   1  -5   5       98.09       83.80      4.27 o 
   2  -5   5        0.05        1.87      2.12 o 
   3  -5   5       57.09       55.24      7.67 o 
   4  -5   5      113.24      117.69     10.08 o 
   5  -5   5       72.62       67.68     14.03 o 
  -4  -4   5       12.84        8.90      7.03 o 
  -3  -4   5        0.09        3.97     10.89 o 
  -2  -4   5       16.94       21.79      9.36 o 
  -1  -4   5        8.06        7.03      2.41 o 
   0  -4   5      782.87      829.16     16.18 o 
   1  -4   5      237.89      232.98      6.55 o 
   2  -4   5       48.42       46.27      4.98 o 
   3  -4   5        1.20        1.23      1.79 o 
   4  -4   5      547.97      568.46     15.18 o 
   5  -4   5       95.28      115.95     11.95 o 
  -5  -3   5        4.26       14.95     13.57 o 
  -4  -3   5        2.01        0.63      6.44 o 
  -3  -3   5       69.36       61.64      8.66 o 
  -2  -3   5        0.06        0.98      4.54 o 
  -1  -3   5       22.31       21.29      3.84 o 
   0  -3   5        4.64        1.36      1.12 o 
   1  -3   5     1550.00     1715.55     31.88 o 
   2  -3   5        9.69        6.13      1.76 o 
   3  -3   5       35.85       28.91      3.84 o 
   4  -3   5       87.07      105.71     10.70 o 
   5  -3   5      175.90      176.73     14.39 o 
  -5  -2   5       51.72       48.81     13.06 o 
  -4  -2   5      185.68      185.56     15.67 o 
  -3  -2   5      228.12      238.34     16.44 o 
  -2  -2   5      102.53      122.50     14.03 o 
  -1  -2   5     1767.69     1929.97     28.91 o 
   0  -2   5      405.23      430.39      4.67 o 
   1  -2   5      108.45      106.22      4.17 o 
   2  -2   5       50.53       46.31      7.25 o 
   3  -2   5      295.39      318.42     13.74 o 
   4  -2   5      435.66      459.06     15.10 o 
   5  -2   5      327.57      384.67     22.33 o 
  -5  -1   5        9.87        6.89      6.39 o 
  -4  -1   5      328.01      335.89     16.38 o 
  -3  -1   5       48.91       57.88     13.00 o 
  -2  -1   5      360.50      358.54     14.33 o 
  -1  -1   5     1062.28     1080.19     14.90 o 
   0  -1   5      310.23      292.89      3.73 o 
   1  -1   5      153.23      137.22      2.72 o 
   2  -1   5      407.28      443.90     12.07 o 
   3  -1   5       76.83       80.45     12.11 o 
   4  -1   5       13.33        7.21      6.33 o 
   5  -1   5      217.05      243.26     27.08 o 
  -5   0   5       70.89       63.48     10.16 o 
  -4   0   5      551.22      581.31     15.60 o 
  -3   0   5       76.69       74.44      9.31 o 
  -2   0   5        3.81        2.26      2.92 o 
  -1   0   5      204.69      213.20      3.65 o 
   0   0   5     1649.43     1720.23      8.63 o 
   1   0   5       21.92       11.91      1.41 o 
   2   0   5     1729.21     1937.11     25.68 o 
   3   0   5      124.57      107.43      4.37 o 
   4   0   5        5.56        1.37      5.63 o 
   5   0   5       49.56       28.59     11.33 o 
  -5   1   5       10.56       15.93      7.92 o 
  -4   1   5       39.29       35.86      9.02 o 
  -3   1   5      800.31      802.17     16.41 o 
  -2   1   5       31.06       30.17      5.11 o 
  -1   1   5       86.85       92.87      3.11 o 
   0   1   5      109.80      100.00      2.44 o 
   1   1   5       31.51       21.55      3.65 o 
   2   1   5      351.78      352.39      7.47 o 
   3   1   5       31.12       23.98      3.15 o 
   4   1   5       13.94        7.63      3.47 o 
   5   1   5        1.33       15.49     10.20 o 
  -5   2   5       91.64       90.05     10.45 o 
  -4   2   5        1.33        1.57      3.96 o 
  -3   2   5      779.07      746.75     16.11 o 
  -2   2   5      164.41      163.37      5.75 o 
  -1   2   5      777.50      728.12      8.65 o 
   0   2   5        1.58        1.66      0.92 o 
   1   2   5        7.06        0.80      1.08 o 
   2   2   5      106.02      102.04      3.16 o 
   3   2   5       97.09       93.92      8.63 o 
   4   2   5       15.24       12.02      4.35 o 
   5   2   5      133.11      159.09     13.50 o 
  -5   3   5        6.73        9.66      6.41 o 
  -4   3   5       23.08       18.37     10.08 o 
  -3   3   5       13.99       11.88      7.50 o 
  -2   3   5       12.08       13.81      3.03 o 
  -1   3   5      356.52      354.33      5.76 o 
   0   3   5     1218.01     1229.00     18.72 o 
   1   3   5      631.19      595.51      7.12 o 
   2   3   5        2.96        0.68      1.28 o 
   3   3   5      159.23      162.38      6.00 o 
   4   3   5       27.59       20.44      5.23 o 
   5   3   5      256.62      308.49     17.37 o 
  -5   4   5        0.19        4.50      4.36 o 
  -4   4   5        6.76        3.40      4.48 o 
  -3   4   5      349.63      346.19     12.13 o 
  -2   4   5     1313.16     1331.64     25.99 o 
  -1   4   5     1167.26     1199.08     49.19 o 
   1   4   5       32.20       33.45      3.42 o 
   2   4   5      866.71      927.36     17.06 o 
   3   4   5        5.67       10.32      4.21 o 
   4   4   5        6.27        5.70      4.20 o 
   5   4   5       15.47        5.99      3.82 o 
  -5   5   5       68.81       58.18     13.32 o 
  -4   5   5       48.76       54.86     11.71 o 
  -3   5   5        0.24        1.65      4.71 o 
  -2   5   5       30.83       26.96      3.55 o 
  -1   5   5       30.48       33.55      2.67 o 
   0   5   5       97.76       98.49      2.57 o 
   1   5   5       15.49        9.04      3.95 o 
   2   5   5        2.01        1.62      2.83 o 
   3   5   5      262.92      266.52      9.44 o 
   4   5   5      205.01      220.50      8.83 o 
   5   5   5        1.14        4.95      4.15 o 
  -5   6   5       39.76       32.89      9.77 o 
  -4   6   5      147.36      134.41     12.17 o 
  -3   6   5      144.10      125.04      8.69 o 
  -2   6   5      731.94      671.50     34.30 o 
  -1   6   5      167.59      148.37     11.76 o 
   0   6   5       37.18       35.06      5.36 o 
   1   6   5        0.20        0.48      1.11 o 
   2   6   5        9.52        5.96      3.76 o 
   3   6   5        3.64        1.52      3.56 o 
   4   6   5      102.96      109.11      8.23 o 
   5   6   5        0.83        5.45      4.30 o 
  -5   7   5      141.16      145.21     14.38 o 
  -4   7   5      188.12      185.95     11.14 o 
  -3   7   5      159.87      121.74      8.74 o 
  -2   7   5      621.72      619.26     17.00 o 
  -1   7   5      242.74      229.14      8.10 o 
   0   7   5        1.03        2.30      1.35 o 
   1   7   5        4.29        3.15      1.86 o 
   2   7   5      735.25      801.07     11.24 o 
   3   7   5      190.44      185.63      9.68 o 
   4   7   5       80.03       82.78      8.33 o 
   5   7   5       68.36       63.24     10.09 o 
  -4   8   5        7.27        7.30      6.45 o 
  -3   8   5        6.29        8.18      5.90 o 
  -2   8   5      143.38      139.09      9.53 o 
  -1   8   5      420.37      437.28     21.73 o 
   0   8   5        3.26        2.45      1.58 o 
   1   8   5      150.62      153.60      8.08 o 
   2   8   5        2.43        7.08      4.93 o 
   3   8   5      106.14      113.59      7.84 o 
   4   8   5        1.42        0.97      4.08 o 
   5   8   5      130.37      150.73     15.34 o 
  -4   9   5        1.31        4.83      4.85 o 
  -3   9   5       57.34       59.35      7.07 o 
  -2   9   5       88.64       94.38      7.59 o 
  -1   9   5      502.17      480.05     11.16 o 
   0   9   5        2.53        0.83      4.38 o 
   1   9   5      185.96      188.34      7.82 o 
   2   9   5        1.17        0.94      3.70 o 
   3   9   5       28.89       21.29      5.61 o 
   4   9   5       29.16       28.46      7.28 o 
  -4  10   5        7.76        9.74     10.88 o 
  -3  10   5      135.66      152.12     10.40 o 
  -2  10   5       23.51       29.89      6.91 o 
  -1  10   5       57.56       60.14      9.38 o 
   0  10   5      376.76      366.41     12.12 o 
   1  10   5       68.07       62.34      9.55 o 
   2  10   5        8.31        2.44      3.66 o 
   3  10   5       58.71       52.56      6.92 o 
   4  10   5        3.26        5.88      4.42 o 
  -3  11   5      381.68      416.93     22.87 o 
  -2  11   5       45.60       52.46      7.41 o 
  -1  11   5        5.48       10.64      5.01 o 
   0  11   5      427.74      445.31     11.69 o 
   1  11   5       11.80        9.41      3.61 o 
   2  11   5        1.99        0.41      2.55 o 
   3  11   5        0.50        3.02      3.23 o 
  -3  12   5      269.62      283.89     13.24 o 
  -2  12   5       24.80       27.84      6.73 o 
  -1  12   5       95.60       95.93     17.57 o 
   0  12   5       39.80       45.91      7.19 o 
   1  12   5       20.52       12.02      5.54 o 
   2  12   5      115.25       98.01     10.94 o 
   3  12   5       28.00       21.61     15.56 o 
  -2  13   5        0.08        6.99      4.74 o 
  -1  13   5        6.43        3.21      3.75 o 
   0  13   5       43.73       44.96      7.79 o 
   1  13   5       27.17       23.69     15.70 o 
   2  13   5       17.21        3.55      3.59 o 
  -1 -10   6        4.04       12.72     14.07 o 
   0 -10   6        0.01        2.81      6.71 o 
   1 -10   6       70.33       65.94      8.37 o 
  -2  -9   6        9.43        7.71      4.65 o 
  -1  -9   6       11.56       14.46      7.70 o 
   0  -9   6        2.42        9.51      9.52 o 
   1  -9   6        3.75        2.42      4.96 o 
   2  -9   6       77.01       87.10     14.45 o 
  -3  -8   6      172.65      193.55     14.35 o 
  -2  -8   6        0.01        2.22      4.43 o 
  -1  -8   6       17.75       21.50      8.86 o 
   0  -8   6      110.54      128.51     11.94 o 
   1  -8   6        2.66        5.28      5.61 o 
   2  -8   6       66.36       70.25     14.95 o 
   3  -8   6        4.53        8.40     15.86 o 
  -3  -7   6        0.69        3.91      5.83 o 
  -2  -7   6        3.21        2.55      4.75 o 
  -1  -7   6       22.17       19.96      6.94 o 
   0  -7   6        6.11        6.76      7.72 o 
   1  -7   6        0.48        2.84      6.03 o 
   2  -7   6      153.22      133.33      8.78 o 
   3  -7   6       77.33      118.08     18.55 o 
   4  -7   6        7.87       17.57     13.34 o 
  -4  -6   6      179.27      194.75     18.83 o 
  -3  -6   6        6.02        2.42      3.95 o 
  -2  -6   6      237.03      237.44     13.69 o 
  -1  -6   6     1040.74     1056.45     39.09 o 
   0  -6   6        2.87        4.60      4.57 o 
   1  -6   6       37.73       23.72      7.55 o 
   2  -6   6       80.86       84.17      6.95 o 
   3  -6   6       94.99       89.57     14.22 o 
   4  -6   6       16.44       13.30      4.34 o 
  -4  -5   6      103.75       99.51     15.36 o 
  -3  -5   6        2.11        2.78      3.41 o 
  -2  -5   6      113.96       90.68     12.49 o 
  -1  -5   6      332.78      329.17     15.98 o 
   0  -5   6       23.28       27.50      9.36 o 
   1  -5   6        2.56        0.97      1.59 o 
   2  -5   6      159.39      147.08      6.74 o 
   3  -5   6        5.04       11.70      5.37 o 
   4  -5   6       69.07       72.04      9.83 o 
  -4  -4   6        8.81        5.51      8.77 o 
  -3  -4   6       52.27       55.02     14.06 o 
  -2  -4   6       17.15       18.43      7.73 o 
  -1  -4   6      119.43      113.92      8.14 o 
   0  -4   6      920.25     1008.05     43.62 o 
   1  -4   6       36.09       36.84      3.07 o 
   2  -4   6      137.31      140.40      5.83 o 
   3  -4   6       65.70       55.37      7.21 o 
   4  -4   6       52.66       47.07      8.78 o 
   5  -4   6        1.48        5.41      4.84 o 
  -5  -3   6       28.65       21.17      6.90 o 
  -4  -3   6       25.69       12.97      6.46 o 
  -3  -3   6      404.43      423.39     24.27 o 
  -2  -3   6       71.76       67.86     12.56 o 
  -1  -3   6      202.91      187.65     14.88 o 
   0  -3   6      128.00      126.35      5.12 o 
   1  -3   6      384.16      383.99     11.96 o 
   2  -3   6       62.25       42.90     18.09 o 
   3  -3   6      301.30      302.73     14.35 o 
   4  -3   6        9.28       16.95      9.44 o 
   5  -3   6       67.55       45.68      9.49 o 
  -5  -2   6       55.31       50.83     12.09 o 
  -4  -2   6        0.49       -1.14      3.95 o 
  -3  -2   6      105.49      106.23     10.04 o 
  -2  -2   6       91.01       83.58      9.01 o 
  -1  -2   6        3.14        0.49      1.21 o 
   0  -2   6      162.78      159.92      4.24 o 
   1  -2   6      583.24      579.61     12.99 o 
   2  -2   6      144.79      161.86     10.12 o 
   3  -2   6        1.20        2.00      6.04 o 
   4  -2   6      129.70      139.73     12.66 o 
   5  -2   6       70.89       77.25     12.50 o 
  -5  -1   6        2.12        7.66      9.71 o 
  -4  -1   6       10.10        9.18      5.01 o 
  -3  -1   6      163.52      161.23     10.64 o 
  -2  -1   6      150.58      155.46     12.03 o 
  -1  -1   6      432.45      375.27      8.20 o 
   0  -1   6       78.97       72.90      3.07 o 
   1  -1   6      101.42       95.46      2.60 o 
   2  -1   6        7.92        6.26      4.90 o 
   3  -1   6        0.68        5.92      6.56 o 
   4  -1   6      193.88      203.85     12.92 o 
   5  -1   6       20.47       12.13      7.98 o 
  -5   0   6        0.15        3.09      4.32 o 
  -4   0   6       16.60       14.14      6.02 o 
  -3   0   6       34.04       35.68      8.47 o 
  -2   0   6       67.28       66.55      9.22 o 
  -1   0   6       25.44       38.41      3.36 o 
   0   0   6     1071.59     1137.67     11.46 o 
   1   0   6      147.16      149.28      2.59 o 
   2   0   6        5.56        3.00      7.39 o 
   3   0   6        0.30        2.56      9.31 o 
   4   0   6      240.24      265.13     24.23 o 
   5   0   6       19.47        1.67     11.58 o 
  -5   1   6      201.87      199.04     20.07 o 
  -4   1   6        0.30        2.66      3.99 o 
  -3   1   6       45.22       45.05      8.76 o 
  -2   1   6     1310.15     1368.20     38.33 o 
  -1   1   6       67.77       55.31      4.05 o 
   0   1   6     1020.53     1142.58      9.03 o 
   1   1   6       45.39       45.59      2.25 o 
   2   1   6        5.03        2.43      3.66 o 
   3   1   6       80.70       90.42     11.02 o 
   4   1   6       33.03       28.29      9.01 o 
   5   1   6      133.65      143.76     15.60 o 
  -5   2   6       60.27       55.37      9.48 o 
  -4   2   6      112.70      114.10     12.36 o 
  -3   2   6     1277.45     1310.67     18.73 o 
  -2   2   6      561.45      569.78     13.56 o 
  -1   2   6       57.51       48.58      2.98 o 
   0   2   6       68.10       70.97      2.20 o 
   1   2   6      153.06      143.71      3.41 o 
   2   2   6      928.13      967.68     13.70 o 
   3   2   6       12.86        6.96      2.40 o 
   4   2   6      181.76      199.81     18.60 o 
   5   2   6       74.18       68.30     12.41 o 
  -5   3   6       86.90       88.84      8.89 o 
  -4   3   6       10.89        5.41      4.15 o 
  -3   3   6        4.52        6.74      5.71 o 
  -2   3   6       15.05       15.62      3.42 o 
  -1   3   6      254.09      249.25      5.15 o 
   0   3   6      315.10      329.89      6.66 o 
   1   3   6      228.96      219.14      4.39 o 
   2   3   6     3725.73     4201.73     69.95 o 
   3   3   6      174.40      171.26      6.95 o 
   4   3   6       49.43       46.47      8.85 o 
   5   3   6       68.73       86.29     12.40 o 
  -5   4   6        0.45        5.11      4.14 o 
  -4   4   6       20.00       13.31      6.27 o 
  -3   4   6      293.63      291.32     10.88 o 
  -2   4   6      313.32      305.15      6.81 o 
  -1   4   6      441.99      451.29     19.05 o 
   0   4   6       75.28       72.80     12.80 o 
   1   4   6       31.24       24.19      4.70 o 
   2   4   6      122.50      130.92      4.50 o 
   3   4   6      542.53      540.22     10.00 o 
   4   4   6        7.39        5.79      6.18 o 
   5   4   6        8.72       10.44      7.69 o 
  -5   5   6       27.31       19.48      7.18 o 
  -4   5   6       20.56       18.89      6.57 o 
  -3   5   6       65.32       61.71      6.31 o 
  -2   5   6       57.89       42.93      3.94 o 
  -1   5   6      204.26      215.42      6.32 o 
   1   5   6      455.55      426.06     10.93 o 
   2   5   6      144.68      127.46      7.69 o 
   3   5   6     1040.27     1143.12     13.54 o 
   4   5   6        2.23        2.86      3.53 o 
   5   5   6       30.59       21.84      7.79 o 
  -5   6   6        0.00        4.30      4.66 o 
  -4   6   6      288.39      279.22     13.51 o 
  -3   6   6        2.31        0.84      3.41 o 
  -2   6   6      266.88      260.18      9.67 o 
  -1   6   6        7.34        3.34      1.56 o 
   0   6   6     2635.34     2812.79     47.46 o 
   1   6   6        0.59        1.38      2.06 o 
   2   6   6       95.81       95.17      7.41 o 
   3   6   6       23.99       17.42      6.06 o 
   4   6   6        0.15        2.59      3.95 o 
   5   6   6        0.69       -0.36      5.88 o 
  -5   7   6       21.12        5.68      5.29 o 
  -4   7   6      263.41      261.72     11.02 o 
  -3   7   6       56.66       81.08      8.07 o 
  -2   7   6       38.41       31.48      6.74 o 
  -1   7   6       26.09       26.64      4.95 o 
   0   7   6      322.60      332.31     10.58 o 
   1   7   6      154.09      140.74      6.00 o 
   2   7   6       65.36       60.52     12.30 o 
   3   7   6       94.58       83.26     20.51 o 
   4   7   6       53.35       33.95      7.99 o 
   5   7   6       26.11       10.62      6.77 o 
  -4   8   6       34.09       35.58      7.64 o 
  -3   8   6        2.85        5.99      4.74 o 
  -2   8   6       54.24       50.82      6.45 o 
  -1   8   6      341.68      286.53     19.63 o 
   0   8   6        7.17        3.73      4.39 o 
   1   8   6       66.67       58.14     12.47 o 
   2   8   6        5.70        4.12      3.66 o 
   3   8   6       69.10       67.11     10.88 o 
   4   8   6       16.53       10.90      7.76 o 
  -4   9   6       58.28       63.95     13.38 o 
  -3   9   6       27.18       25.62      5.99 o 
  -2   9   6       11.03       12.38      5.27 o 
  -1   9   6       33.93       35.91      6.49 o 
   0   9   6       60.29       58.25      6.39 o 
   1   9   6       79.05       77.81      7.11 o 
   2   9   6       97.45       74.01      7.53 o 
   3   9   6      231.86      248.91      9.73 o 
   4   9   6        0.18        6.69      4.52 o 
  -4  10   6       10.61       11.85      5.82 o 
  -3  10   6       96.30       88.65     15.18 o 
  -2  10   6      191.33      197.08     16.40 o 
  -1  10   6        6.97        9.76      5.38 o 
   0  10   6      310.35      331.79     11.45 o 
   1  10   6      611.80      649.27     17.81 o 
   2  10   6      126.21      141.05      7.91 o 
   3  10   6       73.33       66.65      6.63 o 
   4  10   6       15.36       11.14      5.29 o 
  -3  11   6      105.87      102.96      8.85 o 
  -2  11   6       70.68       75.76      9.31 o 
  -1  11   6       16.31       15.72     14.33 o 
   0  11   6      887.55      898.72     27.82 o 
   1  11   6       22.43       25.94      4.77 o 
   2  11   6       53.22       25.92     11.36 o 
   3  11   6        3.48        4.27      3.10 o 
  -3  12   6        0.26        1.07      7.55 o 
  -2  12   6       76.77       44.01     23.57 o 
  -1  12   6        6.95        7.40      4.98 o 
   0  12   6       11.28       10.69      5.63 o 
   1  12   6       90.36       91.26      8.64 o 
   2  12   6       27.48        4.27      7.53 o 
   3  12   6        2.65        1.64      2.35 o 
  -2  13   6        6.30       -2.23      8.59 o 
  -1  13   6        8.97        5.11      8.07 o 
   0  13   6       40.01       24.65     22.43 o 
   1  13   6       75.59       89.27     19.58 o 
   0  14   6      104.15       94.73     16.19 o 
  -1  -9   7        9.24       22.59     13.22 o 
   0  -9   7       10.70       16.70      8.49 o 
   1  -9   7        0.06        5.89      7.41 o 
   2  -9   7       77.32      104.55     16.03 o 
  -2  -8   7      180.36      192.73     12.87 o 
  -1  -8   7       15.31       10.45      6.91 o 
   0  -8   7      218.81      240.31     12.02 o 
   1  -8   7       26.15       27.90      6.75 o 
   2  -8   7       28.70       20.18     12.06 o 
   3  -8   7        0.02       -1.01      8.81 o 
  -3  -7   7       20.25       33.91     15.09 o 
  -2  -7   7        7.67       12.65      8.33 o 
  -1  -7   7        2.11        6.31      5.71 o 
   0  -7   7      238.66      255.94     13.43 o 
   1  -7   7      108.74      102.78      9.75 o 
   2  -7   7        4.03        7.14     12.11 o 
   3  -7   7        1.24        3.51      9.03 o 
  -3  -6   7      127.65      122.50     20.19 o 
  -2  -6   7        2.21        2.31      4.58 o 
  -1  -6   7        0.17        3.21      4.69 o 
   0  -6   7       16.98       17.02      7.82 o 
   1  -6   7      168.37      178.91     10.44 o 
   2  -6   7       99.81       84.36     16.08 o 
   3  -6   7       45.34       34.29     13.48 o 
   4  -6   7        6.92        7.29     13.50 o 
  -4  -5   7       18.34       20.07      8.63 o 
  -3  -5   7       12.82       11.99      6.62 o 
  -2  -5   7       27.97       24.00     15.97 o 
  -1  -5   7       16.77       12.18      6.61 o 
   0  -5   7       33.55       33.63      8.99 o 
   1  -5   7        3.45        0.81      3.26 o 
   2  -5   7        2.49        1.81      2.19 o 
   3  -5   7      689.83      718.41     56.65 o 
   4  -5   7       47.96       41.26      7.38 o 
  -4  -4   7        0.89        2.24      7.41 o 
  -3  -4   7       43.50       23.52     14.15 o 
  -2  -4   7       73.58       73.81     13.54 o 
  -1  -4   7       63.50       81.97     15.48 o 
   0  -4   7      295.23      322.08     11.56 o 
   1  -4   7        4.86        3.90      2.61 o 
   2  -4   7       46.78       36.54      5.44 o 
   3  -4   7      174.15      191.74      8.88 o 
   4  -4   7       23.79       18.93     10.14 o 
  -4  -3   7      198.28      188.32     43.15 o 
  -3  -3   7       19.19       10.43      4.81 o 
  -2  -3   7       91.78      107.33     15.67 o 
  -1  -3   7       47.83       45.26      5.32 o 
   0  -3   7      638.06      651.06     20.43 o 
   1  -3   7       76.75       78.03      4.82 o 
   2  -3   7      474.50      464.07     17.89 o 
   3  -3   7        0.25        1.62      4.01 o 
   4  -3   7       65.79       62.45      9.53 o 
   5  -3   7      193.98      216.73     13.96 o 
  -5  -2   7       22.34       17.03      6.66 o 
  -4  -2   7        0.56        4.71      4.58 o 
  -3  -2   7       55.60       37.45      8.04 o 
  -2  -2   7      111.27       96.48     13.68 o 
  -1  -2   7      335.25      329.74     15.71 o 
   0  -2   7      128.09      123.75      5.23 o 
   1  -2   7      260.22      263.33      7.36 o 
   2  -2   7      926.31     1011.60     26.93 o 
   3  -2   7        4.58        4.09      7.06 o 
   4  -2   7       10.33       14.90      9.09 o 
   5  -2   7      182.34      213.39     14.96 o 
  -5  -1   7       74.67       64.53      8.17 o 
  -4  -1   7       33.49       27.50      9.18 o 
  -3  -1   7      191.26      180.82     10.73 o 
  -2  -1   7       69.15       57.42      8.95 o 
  -1  -1   7       41.40       42.17      7.77 o 
   0  -1   7       58.28       56.87      2.79 o 
   1  -1   7        1.39        1.69      1.51 o 
   2  -1   7      304.01      329.47     13.70 o 
   3  -1   7       21.82        8.67      6.38 o 
   4  -1   7       20.87       12.93      5.12 o 
   5  -1   7      222.23      244.50     16.12 o 
  -5   0   7       24.97       15.58      5.49 o 
  -4   0   7        6.16        5.24      6.05 o 
  -3   0   7      171.87      173.69     10.52 o 
  -2   0   7      182.01      173.84      9.40 o 
  -1   0   7       87.28       92.44     12.46 o 
   0   0   7      748.63      750.72      6.29 o 
   1   0   7      478.30      487.61      6.82 o 
   2   0   7      100.64       81.16     14.88 o 
   3   0   7      302.53      314.49     24.68 o 
   4   0   7        8.57       10.99     11.51 o 
   5   0   7       32.94       21.34      9.54 o 
  -5   1   7        1.40        3.46      5.77 o 
  -4   1   7       93.60       98.85      8.95 o 
  -3   1   7      728.36      722.15     13.11 o 
  -2   1   7      314.00      329.59     14.09 o 
  -1   1   7      443.88      477.69      8.16 o 
   0   1   7      131.86      126.42      3.23 o 
   1   1   7       71.19       60.13      5.98 o 
   2   1   7      168.33      154.45     10.85 o 
   3   1   7      128.59      133.81     10.97 o 
   4   1   7      139.43      156.87     12.72 o 
   5   1   7        0.59       -0.58      5.67 o 
  -5   2   7        1.74        1.10      4.14 o 
  -4   2   7        6.58        5.43      4.98 o 
  -3   2   7      418.81      415.53     10.71 o 
  -2   2   7        1.08        1.94      2.94 o 
  -1   2   7      190.33      193.39      5.13 o 
   0   2   7      100.83       90.29      2.71 o 
   1   2   7      167.86      181.05     17.51 o 
   2   2   7      309.54      309.11      6.78 o 
   3   2   7      127.38      124.53      7.86 o 
   4   2   7      108.74      120.65     11.79 o 
   5   2   7        3.83        8.39     10.88 o 
  -5   3   7       87.00       81.96      9.08 o 
  -4   3   7       64.15       55.20      8.71 o 
  -3   3   7       29.93       26.55      7.08 o 
  -2   3   7      605.70      585.87     17.01 o 
  -1   3   7        0.90        0.07      0.74 o 
   0   3   7      554.62      549.79      5.96 o 
   1   3   7      782.91      802.00     16.32 o 
   2   3   7        0.74        1.88      1.27 o 
   3   3   7       19.14       13.43      3.09 o 
   4   3   7      100.11      111.12     11.92 o 
   5   3   7        5.96       -1.57      5.64 o 
  -5   4   7      298.57      267.80     13.50 o 
  -4   4   7      153.95      167.08     12.57 o 
  -3   4   7        0.62        3.07      3.83 o 
  -2   4   7      627.87      604.23     16.25 o 
  -1   4   7       12.77       10.89      2.06 o 
   0   4   7      405.84      435.25     10.26 o 
   1   4   7        2.43        1.29      1.20 o 
   2   4   7       56.40       48.39      4.97 o 
   3   4   7       51.85       44.34      5.96 o 
   4   4   7       78.59       63.49     20.77 o 
   5   4   7        3.67       13.17      9.40 o 
  -5   5   7       82.09       67.60     15.38 o 
  -4   5   7      184.73      194.48      9.60 o 
  -3   5   7        0.01        0.68      2.87 o 
  -2   5   7      167.46      152.49      7.44 o 
  -1   5   7      126.79      126.75      3.85 o 
   0   5   7      163.79      173.19     13.18 o 
   1   5   7      204.73      191.88      4.42 o 
   2   5   7       77.04       76.26      6.97 o 
   3   5   7      510.21      534.26     15.50 o 
   4   5   7       51.45       42.22      6.29 o 
   5   5   7        8.85        7.15      7.25 o 
  -5   6   7        0.25        2.01      3.05 o 
  -4   6   7       34.85       32.93      7.92 o 
  -3   6   7        0.02        2.57      2.75 o 
  -2   6   7      127.91      116.80      4.49 o 
  -1   6   7      654.05      652.30     22.66 o 
   0   6   7        6.77        3.73      4.57 o 
   1   6   7      329.36      349.23     15.27 o 
   2   6   7       68.64       65.37     13.86 o 
   3   6   7      122.27      125.22      8.15 o 
   4   6   7       37.43       33.97      8.54 o 
   5   6   7       66.16       84.09     11.52 o 
  -4   7   7       13.47        7.73      4.31 o 
  -3   7   7       11.91       20.37      5.33 o 
  -2   7   7       44.01       39.24      6.22 o 
  -1   7   7        4.13        2.11      2.12 o 
   0   7   7        3.71        2.43      1.28 o 
   1   7   7        5.15        1.52      1.77 o 
   2   7   7       86.35       92.56      7.42 o 
   3   7   7        8.98        5.97      3.90 o 
   4   7   7       21.25       15.71      6.93 o 
   5   7   7       20.92       15.30      6.89 o 
  -4   8   7      164.94      177.68     12.87 o 
  -3   8   7      161.63      165.72     15.37 o 
  -2   8   7      112.19       99.64      7.12 o 
  -1   8   7        0.12        1.48      1.02 o 
   0   8   7      205.56      201.15      5.02 o 
   1   8   7      262.05      244.80      7.24 o 
   2   8   7        0.79        2.87      2.52 o 
   3   8   7      101.59      107.40      7.62 o 
   4   8   7       15.24        6.17      4.46 o 
  -4   9   7       43.89       46.08      8.05 o 
  -3   9   7      188.44      186.92      9.28 o 
  -2   9   7       40.83       47.17     15.40 o 
  -1   9   7      303.39      307.64     20.01 o 
   0   9   7       71.40       71.11      6.13 o 
   1   9   7       19.86        8.89      5.02 o 
   2   9   7       62.61       35.94      8.25 o 
   3   9   7       11.78        8.24      3.61 o 
   4   9   7       57.82       38.09      9.46 o 
  -4  10   7       18.15       16.00      9.18 o 
  -3  10   7       94.74       57.77     41.02 o 
  -2  10   7       21.47       23.98      6.28 o 
  -1  10   7      555.37      582.07     22.97 o 
   0  10   7      818.94      890.01     33.57 o 
   1  10   7        8.38        5.25      4.34 o 
   2  10   7       86.55       64.55      9.77 o 
   3  10   7        7.62        4.61      2.99 o 
   4  10   7        0.02        4.21      3.95 o 
  -3  11   7        3.79       17.31     13.24 o 
  -2  11   7        3.61        2.34      7.58 o 
  -1  11   7        0.04        8.12      4.22 o 
   0  11   7       59.91       63.35      7.98 o 
   1  11   7       82.38       72.88      6.11 o 
   2  11   7        0.06        1.73      1.52 o 
   3  11   7        0.64        1.03      2.21 o 
  -2  12   7      283.80      312.25     19.97 o 
  -1  12   7        3.09        4.06     11.42 o 
   0  12   7       11.66        3.24      7.35 o 
   1  12   7      151.86      158.66     13.30 o 
   2  12   7       51.01       26.64     18.32 o 
   3  12   7        6.47        3.92      7.93 o 
  -2  13   7      382.33      415.85     22.75 o 
  -1  13   7        2.54        2.74      8.07 o 
   0  13   7       16.82        5.17     11.98 o 
   1  13   7        5.76        4.11      9.17 o 
   2  13   7       17.36       31.86     18.95 o 
   0  -9   8       26.00       29.96      9.08 o 
  -2  -8   8       53.68       50.60     13.75 o 
  -1  -8   8       20.83       29.88     11.42 o 
   0  -8   8        5.20       10.08      6.80 o 
   1  -8   8        8.16        7.53      7.70 o 
   2  -8   8      102.79      121.24     16.47 o 
  -2  -7   8       90.88      117.76     16.71 o 
  -1  -7   8       95.28      101.56     18.59 o 
   0  -7   8        0.33        2.97      3.95 o 
   1  -7   8       64.56       55.97      7.22 o 
   2  -7   8      110.96       98.17     16.53 o 
   3  -7   8       16.06       37.82     18.90 o 
  -3  -6   8        0.01        5.32      6.62 o 
  -2  -6   8       33.88       35.56     16.27 o 
  -1  -6   8       55.72       52.61     12.74 o 
   0  -6   8        1.36        5.29      5.29 o 
   1  -6   8       14.58       15.64      5.93 o 
   2  -6   8        2.53       -1.61      8.99 o 
   3  -6   8       52.61       53.76     13.75 o 
  -3  -5   8      139.02      134.39     18.95 o 
  -2  -5   8        8.21        5.34      4.65 o 
  -1  -5   8       24.11       19.32      6.84 o 
   0  -5   8      580.15      626.02     15.44 o 
   1  -5   8      122.83      135.09      8.79 o 
   2  -5   8       17.06       19.18     17.01 o 
   3  -5   8       33.80       18.67     11.42 o 
   4  -5   8        5.51        7.57     15.01 o 
  -4  -4   8        4.34        8.67      5.86 o 
  -3  -4   8      137.72      130.83     21.72 o 
  -2  -4   8      100.81       94.26     14.26 o 
  -1  -4   8       30.29       29.42      7.48 o 
   0  -4   8      854.20      908.44     28.36 o 
   1  -4   8        4.41        1.93      1.97 o 
   2  -4   8       75.48       70.45     15.37 o 
   3  -4   8       15.11       17.67     14.82 o 
   4  -4   8       18.27       17.32     14.74 o 
  -4  -3   8       52.58       52.05     12.05 o 
  -3  -3   8      483.30      487.09     38.08 o 
  -2  -3   8        0.17        2.03      4.01 o 
  -1  -3   8        2.87        6.60      6.00 o 
   0  -3   8      115.79      125.67      6.92 o 
   1  -3   8      349.67      355.90      7.20 o 
   2  -3   8       61.17       56.19      6.49 o 
   3  -3   8      114.75      120.59     10.31 o 
   4  -3   8      154.90      159.85     13.10 o 
  -4  -2   8        0.41        4.83      5.30 o 
  -3  -2   8        2.26       -0.40      3.61 o 
  -2  -2   8      124.92      102.36     10.56 o 
  -1  -2   8       11.33        3.99      4.22 o 
   0  -2   8      356.37      362.41      8.26 o 
   1  -2   8      114.47      112.30      3.83 o 
   2  -2   8      130.14      141.47      8.16 o 
   3  -2   8       45.87       42.78      7.35 o 
   4  -2   8       12.97       10.46      6.66 o 
   5  -2   8        0.07        3.18      4.64 o 
  -4  -1   8      136.89      139.18      9.24 o 
  -3  -1   8        2.08        4.51      4.76 o 
  -2  -1   8      397.31      391.52     12.81 o 
  -1  -1   8        4.96        3.68      6.82 o 
   0  -1   8       15.54       10.88      3.76 o 
   1  -1   8      229.68      223.14      6.45 o 
   2  -1   8       36.44       22.84      5.60 o 
   3  -1   8        9.45        6.70      5.80 o 
   4  -1   8        1.55        0.29      4.31 o 
   5  -1   8       10.03       10.21      8.14 o 
  -5   0   8        8.36       10.17      6.37 o 
  -4   0   8       54.60       53.88     10.37 o 
  -3   0   8       65.12       64.65     11.87 o 
  -2   0   8       59.86       67.29      7.05 o 
  -1   0   8      301.90      316.15     11.98 o 
   0   0   8       13.69       19.33      4.04 o 
   1   0   8      663.08      676.16     14.70 o 
   2   0   8      699.82      759.85     13.96 o 
   3   0   8      139.13      148.16     11.71 o 
   4   0   8       21.11       23.63      8.75 o 
   5   0   8        5.18        8.34      7.97 o 
  -5   1   8       12.04        6.15      5.81 o 
  -4   1   8        7.66        5.53      6.33 o 
  -3   1   8        0.70        9.53      9.27 o 
  -2   1   8       18.78       13.40      5.05 o 
  -1   1   8      312.25      310.30      6.98 o 
   0   1   8      613.83      664.12      8.80 o 
   1   1   8      255.30      254.98      5.90 o 
   2   1   8      106.39       78.84      9.07 o 
   3   1   8        0.02        0.98      4.46 o 
   4   1   8        0.06        4.52      6.11 o 
   5   1   8      144.71      152.65     12.63 o 
  -5   2   8        0.47        5.25      4.90 o 
  -4   2   8        9.04        2.46      3.81 o 
  -3   2   8      141.72      133.09      9.02 o 
  -2   2   8      328.18      325.05      8.56 o 
  -1   2   8      272.47      265.06     17.26 o 
   0   2   8       49.46       36.62      6.26 o 
   1   2   8      674.71      708.95     16.10 o 
   2   2   8       12.84       10.02      1.25 o 
   3   2   8        4.14        1.05      5.21 o 
   4   2   8        4.34       11.81      7.83 o 
   5   2   8       67.65       81.97     11.85 o 
  -5   3   8        0.78        4.16      5.71 o 
  -4   3   8      196.42      179.84     11.33 o 
  -3   3   8       66.18       58.25      7.07 o 
  -2   3   8     1344.71     1384.02     13.16 o 
  -1   3   8       62.98       59.67      4.34 o 
   0   3   8      679.33      663.26     15.91 o 
   1   3   8      220.75      233.57      5.26 o 
   2   3   8       65.53       55.67     10.86 o 
   3   3   8       13.82        6.98      2.41 o 
   4   3   8        5.27        7.60      4.77 o 
   5   3   8        0.62        6.99      8.79 o 
  -5   4   8        0.19        3.59      5.47 o 
  -4   4   8      190.74      194.92      9.06 o 
  -3   4   8       95.75       99.75      7.23 o 
  -2   4   8      404.58      382.45     12.67 o 
  -1   4   8       20.59       11.56      2.98 o 
   0   4   8      222.44      222.73      9.77 o 
   1   4   8       55.02       54.75      4.05 o 
   2   4   8      169.00      168.75      4.63 o 
   3   4   8      539.05      550.37     18.30 o 
   4   4   8      103.27      106.48     10.64 o 
   5   4   8        0.02        1.83      5.77 o 
  -5   5   8      117.00       85.50     41.89 o 
  -4   5   8       24.96       23.64      6.57 o 
  -3   5   8      321.54      321.79     10.63 o 
  -2   5   8      281.71      267.10     10.39 o 
  -1   5   8      488.15      501.75     25.86 o 
   0   5   8       30.27       16.20      5.95 o 
   1   5   8       94.41       86.43      7.62 o 
   2   5   8        8.34        7.26      4.08 o 
   3   5   8      831.30      945.99     23.33 o 
   4   5   8       36.04       19.34      8.04 o 
   5   5   8        1.92        1.37      4.66 o 
  -4   6   8       10.45        5.97      9.24 o 
  -3   6   8       55.34       53.08      6.04 o 
  -2   6   8        1.16        0.68      1.71 o 
  -1   6   8      309.51      320.43     16.65 o 
   0   6   8      604.73      679.96     24.13 o 
   1   6   8        2.05        3.05      1.41 o 
   2   6   8       27.43       25.36      5.12 o 
   3   6   8      479.31      538.61     12.59 o 
   4   6   8      140.68       79.88     29.65 o 
   5   6   8       23.71       20.11      6.27 o 
  -4   7   8       61.85       77.24     18.65 o 
  -3   7   8      188.15      170.13     14.86 o 
  -2   7   8       48.59       45.26      4.80 o 
  -1   7   8        0.92        0.67      0.62 o 
   0   7   8        0.30        2.33      8.76 o 
   1   7   8      730.22      711.79     28.57 o 
   2   7   8        0.19        3.74      2.98 o 
   3   7   8        5.49        5.57      3.38 o 
   4   7   8       26.83       15.78      7.11 o 
  -4   8   8       42.78       44.17     13.41 o 
  -3   8   8      332.27      323.96      9.80 o 
  -2   8   8        0.99        4.96      3.70 o 
  -1   8   8      259.68      234.00     15.43 o 
   0   8   8      232.06      243.06     18.08 o 
   1   8   8      550.72      566.50      8.71 o 
   2   8   8      314.12      326.64     10.67 o 
   3   8   8      113.57      120.71      7.84 o 
   4   8   8       29.88       13.14      5.91 o 
  -4   9   8        7.78        4.93     10.67 o 
  -3   9   8       97.42       99.06     15.01 o 
  -2   9   8        2.25        6.52      4.24 o 
  -1   9   8        0.45       -3.94      6.79 o 
   0   9   8      216.00      202.82      9.48 o 
   1   9   8       12.61        6.28      3.38 o 
   2   9   8      103.85      123.42      6.85 o 
   3   9   8       14.80       10.63      4.54 o 
   4   9   8       87.47       96.14     16.31 o 
  -3  10   8       58.00       64.84     13.34 o 
  -2  10   8       58.27       73.70     15.52 o 
  -1  10   8       54.19       64.70     14.55 o 
   0  10   8       30.41       40.60     12.52 o 
   1  10   8       58.72       52.99      5.52 o 
   2  10   8        0.11        1.36      2.03 o 
   3  10   8       34.53       15.31      7.86 o 
   4  10   8       19.12       16.81     12.42 o 
  -3  11   8       32.32       32.61     13.10 o 
  -2  11   8        8.19        6.25      7.29 o 
  -1  11   8       33.54       58.18     13.60 o 
   0  11   8       17.44       15.52     12.68 o 
   1  11   8       51.02       43.06      8.25 o 
   2  11   8      142.83      149.52     18.31 o 
   3  11   8        2.63        3.18      4.33 o 
  -2  12   8        3.11        1.92      7.76 o 
  -1  12   8      205.58      213.32     20.80 o 
   0  12   8        4.17        9.33     11.23 o 
   1  12   8      254.39      252.80     15.48 o 
   2  12   8       18.99        5.73      6.58 o 
  -1  13   8       81.29       93.94     17.63 o 
   0  13   8       17.29       19.40     14.67 o 
   2  13   8       41.38       18.07      7.95 o 
  -1  -8   9       18.85       18.64      8.25 o 
   0  -8   9        3.96        6.04      6.74 o 
   1  -8   9       27.08       27.88     15.52 o 
  -2  -7   9        0.63        0.90      5.15 o 
  -1  -7   9       53.60       61.80     13.22 o 
   0  -7   9       45.81       42.50      7.43 o 
   1  -7   9       23.99       20.42     11.54 o 
   2  -7   9        2.60        6.16     12.77 o 
  -2  -6   9        6.45        4.77      6.37 o 
  -1  -6   9        4.03        6.16      7.14 o 
   0  -6   9        1.90        6.83      4.92 o 
   1  -6   9       18.92        4.44      8.74 o 
   2  -6   9       95.44      117.01     17.99 o 
   3  -6   9        0.04       13.43     17.41 o 
  -3  -5   9        6.77        2.16      5.05 o 
  -2  -5   9       25.47       14.15      7.92 o 
  -1  -5   9       42.44       44.46      7.70 o 
   0  -5   9        1.65        6.36      5.28 o 
   1  -5   9       87.83       99.43      7.89 o 
   2  -5   9      150.61      145.19     16.98 o 
   3  -5   9       19.70        0.97     10.19 o 
  -3  -4   9        0.01        6.36      7.53 o 
  -2  -4   9       41.21       30.97     12.20 o 
  -1  -4   9      236.68      230.46     10.72 o 
   0  -4   9      122.27      132.64      9.30 o 
   1  -4   9       52.64       60.96      7.11 o 
   2  -4   9       43.71       38.36     18.58 o 
   3  -4   9       21.78       15.78      4.65 o 
   4  -4   9      209.56      222.25     14.56 o 
  -4  -3   9        5.69        6.14      5.66 o 
  -3  -3   9       11.98        9.22      6.21 o 
  -2  -3   9        2.29        3.68      4.42 o 
  -1  -3   9      117.58      120.73      9.25 o 
   0  -3   9      142.47      145.58      9.51 o 
   1  -3   9       30.11       33.04      4.81 o 
   2  -3   9        1.18        3.92      4.03 o 
   3  -3   9       28.99       26.04      5.54 o 
   4  -3   9       86.37       95.89     10.21 o 
  -4  -2   9       43.40       19.40      8.92 o 
  -3  -2   9       50.08       43.23     11.98 o 
  -2  -2   9       12.21        9.77      7.38 o 
  -1  -2   9      137.10      144.15     11.30 o 
   0  -2   9      272.56      292.38      9.65 o 
   1  -2   9      509.07      504.16      8.10 o 
   2  -2   9        3.63        3.03      3.84 o 
   3  -2   9        7.27        8.46      5.52 o 
   4  -2   9       18.96       36.61      9.05 o 
  -4  -1   9       42.94       40.03      7.48 o 
  -3  -1   9      145.03      149.03      9.50 o 
  -2  -1   9       79.76       68.91     12.54 o 
  -1  -1   9        3.70        2.03      2.99 o 
   0  -1   9       85.69       89.85      6.82 o 
   1  -1   9        5.24        5.19      2.22 o 
   2  -1   9        6.17        3.63      3.32 o 
   3  -1   9       88.90       85.39      8.72 o 
   4  -1   9      104.86      125.97     11.38 o 
  -4   0   9      137.00      154.47     11.21 o 
  -3   0   9       18.33       21.27     11.98 o 
  -2   0   9       29.29       20.50     14.54 o 
  -1   0   9       13.42       11.96      5.49 o 
   0   0   9      418.62      438.39     20.39 o 
   1   0   9       77.42       80.16      5.48 o 
   2   0   9      117.91      144.74      8.84 o 
   3   0   9      379.94      408.28     13.02 o 
   4   0   9       34.26       24.67      6.97 o 
   5   0   9        1.40        3.46      5.03 o 
  -4   1   9       66.76       67.79      7.61 o 
  -3   1   9       10.25       10.38      5.35 o 
  -2   1   9       18.28       11.60      4.83 o 
  -1   1   9       32.65       25.96      8.67 o 
   0   1   9        8.72        4.73      2.07 o 
   1   1   9        0.13        3.04      2.06 o 
   2   1   9       23.85       30.59     10.12 o 
   3   1   9      229.34      238.78     12.48 o 
   4   1   9       31.94       14.38      7.01 o 
   5   1   9        6.41        5.55      5.00 o 
  -4   2   9       58.77       59.94      7.74 o 
  -3   2   9       75.17       73.33      7.16 o 
  -2   2   9      541.34      572.04     19.04 o 
  -1   2   9        4.19        4.83      2.41 o 
   0   2   9      137.75      138.06      9.04 o 
   1   2   9        9.62        8.97      2.49 o 
   2   2   9      205.43      219.53     15.55 o 
   3   2   9      281.27      300.61     18.73 o 
   4   2   9       84.41       35.36     10.86 o 
   5   2   9        1.01       -3.10      7.35 o 
  -4   3   9       18.48       14.63     10.42 o 
  -3   3   9       56.81       60.05      7.16 o 
  -2   3   9     1051.71     1084.87     12.13 o 
  -1   3   9      329.56      317.14     11.65 o 
   0   3   9      114.57      107.08      4.42 o 
   1   3   9      222.17      213.90      8.54 o 
   2   3   9        1.12        1.78      1.47 o 
   3   3   9      165.45      161.44     10.91 o 
   4   3   9       38.74       33.01      9.02 o 
   5   3   9       20.17       31.36      9.19 o 
  -4   4   9       22.59        8.84     12.44 o 
  -3   4   9       44.37       42.21      6.04 o 
  -2   4   9       12.53        7.57      2.39 o 
  -1   4   9       72.57       61.11      3.22 o 
   0   4   9        0.37        1.53      3.31 o 
   1   4   9      267.86      285.70      9.75 o 
   2   4   9      187.53      171.40      6.72 o 
   3   4   9       30.25       14.02      4.71 o 
   4   4   9       51.50       42.46      7.88 o 
   5   4   9       54.11       51.97     10.15 o 
  -4   5   9      168.91      177.16     12.96 o 
  -3   5   9      213.54      214.61     30.13 o 
  -2   5   9       27.51       24.80      4.60 o 
   0   5   9      168.98      163.44     10.31 o 
   1   5   9      120.55      125.95      4.36 o 
   2   5   9        9.27       11.04      3.59 o 
   3   5   9       61.76       39.26      5.32 o 
   4   5   9        2.25        5.46      5.28 o 
   5   5   9        7.36        9.00      8.01 o 
  -4   6   9       94.60       87.86     37.82 o 
  -3   6   9      215.98      236.49     12.75 o 
  -2   6   9       66.22       61.90      6.73 o 
  -1   6   9        3.89       -0.07      7.07 o 
   0   6   9        0.83        2.12      4.77 o 
   1   6   9        0.79        1.41      1.12 o 
   2   6   9       41.96       28.28      4.24 o 
   3   6   9       26.64       18.01      6.48 o 
   4   6   9      133.43      141.81     11.82 o 
  -4   7   9        4.09        1.51      5.81 o 
  -2   7   9        2.20        1.65      5.80 o 
  -1   7   9     1017.54     1069.92     24.60 o 
   0   7   9       38.40       44.41     11.22 o 
   1   7   9      138.28      131.49     12.06 o 
   2   7   9        0.19        1.64      2.17 o 
   3   7   9       14.50       21.28      5.87 o 
   4   7   9      351.43      393.28     22.32 o 
  -4   8   9      100.65      101.18     35.87 o 
  -3   8   9        1.25        7.42      9.11 o 
  -2   8   9       44.56       31.04     10.64 o 
  -1   8   9       54.97       58.58     12.93 o 
   0   8   9      290.28      289.98     15.21 o 
   1   8   9        1.06       -0.01      1.01 o 
   2   8   9       22.79       19.91      5.61 o 
   3   8   9       36.85       32.00      5.40 o 
   4   8   9       24.17        8.75      5.78 o 
  -4   9   9      165.85      172.95     20.19 o 
  -3   9   9       16.62       19.81      9.90 o 
  -2   9   9       85.58       97.10     12.85 o 
  -1   9   9       44.89       51.39     13.21 o 
   0   9   9       43.29       46.51     14.03 o 
   1   9   9        2.29        3.23      4.76 o 
   2   9   9      125.73      120.94     17.26 o 
   3   9   9       98.61      110.80      9.87 o 
   4   9   9        3.06        2.64      3.79 o 
  -3  10   9       84.47       94.62     13.38 o 
  -2  10   9      200.35      179.47     15.49 o 
  -1  10   9        4.96        2.50      6.57 o 
   1  10   9       20.54       11.81      8.55 o 
   2  10   9       57.05       26.91      9.14 o 
   3  10   9        5.79        3.70      4.81 o 
  -3  11   9       16.47       22.17     11.84 o 
  -2  11   9       78.99       80.16     14.82 o 
  -1  11   9      137.97      157.73     15.81 o 
   0  11   9      197.51      204.01     16.69 o 
   1  11   9      424.69      480.07     15.21 o 
   2  11   9        3.47        3.55      5.34 o 
   3  11   9       20.17       16.81     10.65 o 
  -2  12   9       28.14       43.28     13.57 o 
  -1  12   9        6.71        8.49      7.69 o 
   0  12   9       57.08       80.58     16.05 o 
   1  12   9      298.77      341.50     18.99 o 
   2  12   9        0.01        9.62      5.51 o 
  -1  13   9       10.60        4.45      7.80 o 
   0  13   9        9.01       15.20     14.86 o 
   1  13   9        7.61       14.57     14.29 o 
  -1  -7  10       87.58       84.52     10.51 o 
   0  -7  10       55.05       72.52     15.64 o 
   1  -7  10       28.51       20.89     12.61 o 
  -2  -6  10       77.88       80.81     15.70 o 
  -1  -6  10       73.95       83.75     13.25 o 
   0  -6  10       25.79       14.94     10.89 o 
   1  -6  10       11.05        7.58     11.41 o 
   2  -6  10       12.69        9.38      8.99 o 
  -2  -5  10        4.33        5.78      4.78 o 
  -1  -5  10       47.81       59.17      8.60 o 
   0  -5  10       75.90       83.95      9.00 o 
   1  -5  10       41.75       29.57     12.56 o 
   2  -5  10       13.28       26.34     14.86 o 
   3  -5  10       16.41        8.93      9.22 o 
  -3  -4  10        3.12        6.39      4.92 o 
  -2  -4  10        0.06        1.65      3.88 o 
  -1  -4  10       51.63       53.14      7.48 o 
   0  -4  10      103.21      109.36      9.30 o 
   1  -4  10        1.76        0.85      7.39 o 
   2  -4  10       58.88       42.41     11.65 o 
   3  -4  10       18.13       21.24     12.85 o 
  -3  -3  10        0.01        4.32      4.63 o 
  -2  -3  10       28.57       22.46      9.67 o 
  -1  -3  10        0.15        3.28      4.18 o 
   0  -3  10        8.23        4.77      4.68 o 
   1  -3  10      548.42      536.62     17.22 o 
   2  -3  10       31.75       30.32     11.54 o 
   3  -3  10        9.78        9.42      4.23 o 
   4  -3  10        2.20        7.26      5.11 o 
  -4  -2  10        0.16        2.68      3.00 o 
  -3  -2  10       62.88       63.44     15.13 o 
  -2  -2  10      439.05      421.32     21.30 o 
  -1  -2  10      141.26      161.30      9.78 o 
   0  -2  10       45.38       36.97     11.22 o 
   1  -2  10      817.64      862.92     14.64 o 
   2  -2  10       19.08       15.34      4.73 o 
   3  -2  10        0.34        6.02      4.84 o 
   4  -2  10        0.44        7.50      6.17 o 
  -4  -1  10       31.60       18.20     12.24 o 
  -3  -1  10       33.26       12.21      6.64 o 
  -2  -1  10      517.35      519.82     16.61 o 
  -1  -1  10        0.11        4.47      4.94 o 
   0  -1  10       14.10        9.95      3.82 o 
   1  -1  10      115.95      119.48      6.36 o 
   2  -1  10       41.30       19.33      4.26 o 
   3  -1  10       17.53       11.56      5.39 o 
   4  -1  10       87.47       88.79      8.65 o 
  -4   0  10        2.89        3.80      3.51 o 
  -3   0  10       19.11       15.34      7.09 o 
  -2   0  10       34.57       36.67      7.80 o 
  -1   0  10      114.73       94.14      6.77 o 
   0   0  10       58.62       59.17      7.10 o 
   1   0  10        1.00        3.50      2.56 o 
   2   0  10       61.41       53.99     15.04 o 
   3   0  10       23.17       18.57      6.57 o 
   4   0  10       13.11       10.60      5.97 o 
  -4   1  10        3.98        8.94      5.52 o 
  -3   1  10      131.22      142.19      7.96 o 
  -2   1  10        1.62        2.30      2.55 o 
  -1   1  10       29.90       27.94      6.08 o 
   0   1  10      417.04      437.46     27.77 o 
   1   1  10        1.92        5.12      2.67 o 
   2   1  10      199.24      219.57     12.56 o 
   3   1  10       12.80        5.47      4.57 o 
   4   1  10        2.67        0.92      5.99 o 
  -4   2  10       27.37       30.31     11.80 o 
  -3   2  10       91.83       95.36      8.00 o 
  -2   2  10      175.73      182.15     12.42 o 
  -1   2  10       25.13       27.50      3.54 o 
   0   2  10        1.47        2.98      1.65 o 
   1   2  10      730.34      744.89     16.37 o 
   2   2  10        1.44        2.39      3.61 o 
   3   2  10      294.75      344.41     12.92 o 
   4   2  10        2.46        0.71      4.48 o 
  -4   3  10      108.63      104.30     38.97 o 
  -3   3  10       90.07       90.26     34.70 o 
  -2   3  10       47.03       32.28     11.35 o 
  -1   3  10      528.28      547.89     23.15 o 
   0   3  10        1.41        2.08      1.52 o 
   1   3  10       36.25       30.47      6.76 o 
   2   3  10      151.32      153.12      6.33 o 
   3   3  10       91.91      119.10     10.86 o 
   4   3  10        0.00        1.59      4.93 o 
   5   3  10        9.28        7.53      9.66 o 
  -4   4  10        3.37        5.71      4.04 o 
  -3   4  10       31.17       26.83      5.51 o 
  -2   4  10      675.16      687.56     20.69 o 
  -1   4  10      403.03      442.89     17.33 o 
   0   4  10        1.06        3.37      4.25 o 
   1   4  10       45.29       35.80      7.87 o 
   2   4  10      272.58      282.69      9.62 o 
   3   4  10      124.11      135.62      9.35 o 
   4   4  10       30.10       19.66     12.61 o 
  -4   5  10        0.20        1.19      5.61 o 
  -3   5  10      355.93      376.77     20.97 o 
  -2   5  10       21.12       22.40      9.79 o 
  -1   5  10      698.82      701.10     20.48 o 
   0   5  10       24.09       17.79      7.71 o 
   1   5  10       61.04       47.05      6.38 o 
   2   5  10      196.99      219.35      8.33 o 
   3   5  10       28.96       10.41      7.77 o 
   4   5  10       10.70        8.09      5.44 o 
  -4   6  10       41.57       37.99     20.51 o 
  -3   6  10       39.06       32.37     16.75 o 
  -2   6  10       69.65       72.41     12.50 o 
  -1   6  10      104.25      101.01     14.45 o 
   0   6  10       39.49       53.92      9.13 o 
   1   6  10      171.29      191.88     10.33 o 
   2   6  10       36.50       28.44      4.48 o 
   3   6  10       85.80       73.35     22.43 o 
   4   6  10      463.86      527.64     34.60 o 
  -4   7  10       33.93       31.11     18.58 o 
  -3   7  10       21.75       20.09      9.09 o 
  -2   7  10      372.17      388.75     17.57 o 
   0   7  10      261.86      285.01     13.91 o 
   1   7  10      453.22      477.20     28.08 o 
   2   7  10       34.68       24.25      3.34 o 
   3   7  10       28.28       20.49      4.06 o 
   4   7  10      266.89      313.07     33.79 o 
  -4   8  10       64.35       47.67     26.50 o 
  -3   8  10       75.39       90.53     14.77 o 
  -2   8  10        0.98        4.77      8.21 o 
   0   8  10       11.57        4.05      7.32 o 
   1   8  10      158.34      164.76     12.32 o 
   2   8  10      130.41      133.25     11.08 o 
   3   8  10        0.01       13.57     15.15 o 
   4   8  10       13.71        6.60      7.51 o 
  -3   9  10       43.49       51.74     12.68 o 
  -2   9  10        4.92        1.07      5.81 o 
  -1   9  10       11.50       14.44     14.20 o 
   0   9  10      251.88      238.40     16.31 o 
   1   9  10       26.74       11.79      8.91 o 
   2   9  10       86.31       74.32     11.68 o 
   3   9  10        9.77        1.79      7.50 o 
   4   9  10        0.60        7.92      8.40 o 
  -3  10  10       55.61       67.52     14.16 o 
  -2  10  10      325.66      328.19     18.40 o 
  -1  10  10        3.60        2.55      7.03 o 
   0  10  10       12.57       13.12     13.00 o 
   1  10  10        8.09        5.47      5.05 o 
   2  10  10       22.42       20.68     10.19 o 
   3  10  10       42.99       23.24     13.21 o 
  -2  11  10       47.78       45.71     13.73 o 
  -1  11  10       13.29        8.39      9.63 o 
   0  11  10       56.34       34.42     11.20 o 
   1  11  10       20.13       21.73      8.93 o 
   2  11  10       85.12       77.33     16.43 o 
   3  11  10        9.49        6.81      5.77 o 
  -2  12  10       73.38       75.81     13.59 o 
  -1  12  10       54.66       68.58     15.26 o 
   0  12  10        0.27        2.55      7.98 o 
   1  12  10      105.33       71.48     19.47 o 
   2  12  10       45.52       40.44     16.43 o 
  -1  13  10        7.89       19.56     14.04 o 
   1  13  10       21.22       10.53     12.90 o 
  -1  -6  11        4.89        1.81      3.96 o 
   0  -6  11        0.19        3.24      7.07 o 
   1  -6  11       70.48       68.75     12.61 o 
  -2  -5  11       16.03       12.27      6.15 o 
  -1  -5  11        0.15        6.02      8.49 o 
   0  -5  11       12.12       11.04      8.89 o 
   1  -5  11        8.25        6.82      7.13 o 
   2  -5  11        0.08        4.67     10.59 o 
  -2  -4  11        3.00        4.42      4.96 o 
  -1  -4  11        0.32        0.07      3.98 o 
   0  -4  11       15.31       13.31      6.57 o 
   1  -4  11       68.62       59.76     11.17 o 
   2  -4  11        0.07        0.31      7.34 o 
   3  -4  11        8.69       14.08     13.13 o 
  -3  -3  11        0.78        3.01      4.03 o 
  -2  -3  11       11.91        5.63      5.44 o 
  -1  -3  11       65.00       69.06      8.63 o 
   0  -3  11       88.38      104.89      8.04 o 
   1  -3  11       86.15       74.24     11.68 o 
   2  -3  11       42.22       16.74      8.93 o 
   3  -3  11      139.30      134.04     16.09 o 
  -3  -2  11        3.49        1.73      3.35 o 
  -2  -2  11        4.12        2.48      4.29 o 
  -1  -2  11        1.04        0.72      4.22 o 
   0  -2  11       24.59       26.52      5.82 o 
   1  -2  11      449.12      495.52     18.87 o 
   2  -2  11       14.60       13.15      9.88 o 
   3  -2  11        4.63        5.24      4.26 o 
   4  -2  11        8.60        5.22      4.35 o 
  -3  -1  11        4.93        4.07      6.99 o 
  -2  -1  11        3.11        4.22      3.83 o 
  -1  -1  11        6.24        4.92      3.95 o 
   0  -1  11        1.86        4.10      3.38 o 
   1  -1  11        4.75        2.93      1.87 o 
   2  -1  11      516.36      580.14     20.59 o 
   3  -1  11       30.84       22.39      8.02 o 
   4  -1  11        2.56       -0.90      3.50 o 
  -4   0  11       12.60       12.31      8.99 o 
  -3   0  11      102.35      105.39      8.91 o 
  -2   0  11       77.41       68.83     19.06 o 
  -1   0  11        2.72        8.73      6.56 o 
   0   0  11        0.86        1.82      4.06 o 
   1   0  11        1.03        0.43      1.57 o 
   2   0  11      193.51      181.04     10.33 o 
   3   0  11        6.75        3.57      4.71 o 
   4   0  11        0.02        5.62      5.36 o 
  -4   1  11        1.86        2.53      2.90 o 
  -3   1  11        3.95        5.58      4.66 o 
  -2   1  11      247.85      264.95     11.68 o 
  -1   1  11      315.87      334.39     10.19 o 
   0   1  11      176.92      179.49      8.03 o 
   1   1  11      591.78      639.06     29.36 o 
   2   1  11        4.24        4.76      4.51 o 
   3   1  11       25.84       26.18      7.74 o 
   4   1  11       30.49       22.56     12.36 o 
  -4   2  11       12.17        9.84      4.17 o 
  -3   2  11       46.90       47.13     13.05 o 
  -2   2  11       22.24       23.97     14.22 o 
  -1   2  11       47.41       43.78     19.49 o 
   0   2  11       25.28       21.30      4.41 o 
   1   2  11      209.47      215.48      9.05 o 
   2   2  11       23.03       14.26      4.65 o 
   3   2  11        0.24        1.18      3.47 o 
   4   2  11      211.63      223.18     22.23 o 
  -4   3  11       26.80       23.57     12.02 o 
  -3   3  11      291.07      298.21     16.30 o 
  -2   3  11       11.02        7.24      4.06 o 
  -1   3  11       79.97       72.66     27.29 o 
   0   3  11        0.04        1.50      1.83 o 
   1   3  11        1.50        3.83      2.92 o 
   2   3  11        0.11        1.57      3.96 o 
   3   3  11        9.36       13.63      6.45 o 
   4   3  11      128.68      140.23     12.99 o 
  -4   4  11        6.61        5.64      7.32 o 
  -3   4  11       64.52       43.21     35.77 o 
  -2   4  11       20.34       21.89      9.33 o 
  -1   4  11     1234.75     1309.61     57.80 o 
   0   4  11       32.54       25.35      9.79 o 
   1   4  11      142.59      147.80      6.38 o 
   2   4  11       58.10       36.26      5.50 o 
   3   4  11       68.05       79.03      8.34 o 
   4   4  11       48.67       53.48      8.59 o 
  -4   5  11      247.17      257.40     17.19 o 
  -3   5  11       22.20       11.96      7.82 o 
  -1   5  11      217.11      234.86     16.87 o 
   0   5  11      161.52      167.80      9.90 o 
   1   5  11        0.12        0.98      2.38 o 
   2   5  11        8.45        2.52      2.18 o 
   3   5  11       29.84       29.92      7.03 o 
   4   5  11        8.93        5.09      5.86 o 
  -4   6  11      369.60      434.11     21.89 o 
  -3   6  11       52.16       32.91     17.16 o 
  -2   6  11       44.00       54.65     11.55 o 
  -1   6  11       29.39       22.31     11.64 o 
   0   6  11        7.44        2.73      4.29 o 
   1   6  11       89.99       92.16      8.15 o 
   2   6  11      315.01      356.39     17.01 o 
   3   6  11       21.77       25.30     11.41 o 
   4   6  11        6.53        1.41      4.15 o 
  -4   7  11        3.96       11.24      8.68 o 
  -3   7  11       20.52       22.23     14.74 o 
  -2   7  11       79.17       81.51     12.27 o 
  -1   7  11       21.19       12.59     10.13 o 
   0   7  11       38.89       23.05      6.51 o 
   1   7  11       26.61        9.21      4.65 o 
   2   7  11      152.36      153.53      8.71 o 
   3   7  11       17.98       14.90     12.02 o 
   4   7  11       22.50       15.12     12.01 o 
  -3   8  11      100.79      132.12     16.06 o 
  -2   8  11       95.83       95.27     12.47 o 
  -1   8  11       11.23        9.49     10.92 o 
   0   8  11      107.34      112.13     11.93 o 
   1   8  11        0.85        4.71      4.53 o 
   2   8  11       11.76        5.52      4.71 o 
   3   8  11        0.20        0.98      4.58 o 
   4   8  11       12.64        0.01      7.23 o 
  -3   9  11        0.21       -0.70      6.27 o 
  -2   9  11       68.14       72.00     11.60 o 
   0   9  11      194.14      222.37     15.27 o 
   1   9  11      214.51      258.47     13.25 o 
   2   9  11       24.11       11.07      5.82 o 
   3   9  11        9.28        9.22      5.68 o 
  -3  10  11      189.12      203.67     17.48 o 
  -2  10  11       66.08       76.12     13.28 o 
   0  10  11       28.60       18.43     11.00 o 
   1  10  11       49.00       43.26     12.92 o 
   2  10  11       50.29       26.86      8.73 o 
   3  10  11       29.99       18.72      6.29 o 
  -2  11  11        0.04       -2.04      6.93 o 
  -1  11  11       31.30       16.44     10.79 o 
   0  11  11      125.55      135.18     17.98 o 
   1  11  11       10.24        7.23      7.46 o 
   2  11  11        1.41        0.86      4.25 o 
  -1  12  11       63.25       73.45     13.94 o 
   0  12  11       44.56       59.22     13.50 o 
   1  12  11        1.16        3.84      6.02 o 
   2  12  11        4.76        6.13      5.64 o 
   0  13  11        0.38        3.94      9.88 o 
  -1  -5  12       89.51       97.53      9.31 o 
   0  -5  12        0.13        1.77      5.77 o 
   1  -5  12       51.43       61.73     11.74 o 
  -2  -4  12       36.28       32.28      6.95 o 
  -1  -4  12        2.31        2.75      4.01 o 
   0  -4  12      130.23      149.46     13.70 o 
   1  -4  12       12.90        6.47      8.13 o 
   2  -4  12        0.54        3.19      9.22 o 
  -2  -3  12       71.60       75.38      8.53 o 
  -1  -3  12        7.68        6.61      5.19 o 
   0  -3  12      156.62      180.79     17.17 o 
   1  -3  12      179.93      168.93     16.27 o 
   2  -3  12       95.30       92.19     13.05 o 
   3  -3  12        1.33        1.30      6.60 o 
  -3  -2  12      100.13      131.56     18.54 o 
  -2  -2  12        0.27        2.58      4.22 o 
  -1  -2  12        8.13        8.33      7.55 o 
   0  -2  12        0.21        2.23      2.88 o 
   1  -2  12        0.76        5.09      4.44 o 
   2  -2  12      120.42       96.08     11.41 o 
   3  -2  12       10.68        5.36      5.26 o 
  -3  -1  12       19.71       18.74     11.61 o 
  -2  -1  12        0.53        2.24      2.42 o 
  -1  -1  12      167.59      171.81     15.61 o 
   0  -1  12       33.12       42.93      6.33 o 
   1  -1  12       48.07       31.32      4.47 o 
   2  -1  12      393.49      403.38     10.67 o 
   3  -1  12       15.04        9.78      4.55 o 
  -3   0  12        9.30        7.73      3.38 o 
  -2   0  12       40.70       38.27      9.02 o 
  -1   0  12      398.51      308.97     14.17 o 
   0   0  12        0.79        0.99      2.47 o 
   1   0  12       96.92       98.91      8.94 o 
   2   0  12       74.08       47.12      8.60 o 
   3   0  12       15.30       13.06      5.76 o 
   4   0  12        5.01        2.23      3.74 o 
  -3   1  12       46.98       43.53     19.27 o 
  -2   1  12       17.66        7.70      3.70 o 
  -1   1  12      303.63      341.31     15.24 o 
   0   1  12        3.82        2.56      4.73 o 
   1   1  12       48.18       25.34      6.40 o 
   2   1  12       15.93        7.81      5.00 o 
   3   1  12        2.35        7.76      4.53 o 
   4   1  12        4.19        6.56      5.44 o 
  -3   2  12       10.18       12.44     11.23 o 
  -2   2  12       41.47       58.32     12.93 o 
  -1   2  12       76.24       67.59      5.91 o 
   0   2  12        4.13        3.81      2.39 o 
   1   2  12       78.71       79.54     18.28 o 
   2   2  12       62.32       48.35      7.40 o 
   3   2  12        0.05        2.83      3.53 o 
   4   2  12        1.13        0.90      5.05 o 
  -2   3  12        1.04       -0.83      6.34 o 
  -1   3  12       16.49       10.94      7.75 o 
   0   3  12       25.35       13.71      4.29 o 
   1   3  12       28.76       15.72      4.05 o 
   2   3  12      142.37      138.67      9.35 o 
   3   3  12       25.72       16.67      5.15 o 
   4   3  12        5.38       12.68      8.31 o 
  -4   4  12        1.09        2.99      3.44 o 
  -2   4  12      203.95      218.50     42.44 o 
  -1   4  12        0.69        3.56      6.81 o 
   0   4  12      447.11      493.52     18.17 o 
   1   4  12       63.10       67.32     12.77 o 
   2   4  12       69.79       60.97      7.89 o 
   3   4  12        2.50        0.01      3.37 o 
   4   4  12       23.54       18.24      7.51 o 
  -3   5  12       37.88       39.87     21.51 o 
  -2   5  12       78.33       79.09     35.14 o 
  -1   5  12      485.95      512.35     37.35 o 
   0   5  12       97.74      118.10      8.30 o 
   1   5  12        7.99        4.59      3.18 o 
   2   5  12       17.42        2.67      4.35 o 
   3   5  12      119.28      134.04     16.00 o 
   4   5  12       52.44       79.52     16.90 o 
  -3   6  12        8.17        6.98      6.53 o 
  -2   6  12       34.43       30.60     13.07 o 
  -1   6  12       25.25       16.49      7.75 o 
   0   6  12      658.41      753.26     14.33 o 
   1   6  12        2.92        1.57      2.54 o 
   2   6  12        0.18        6.60      3.89 o 
   3   6  12       52.43       32.50     14.25 o 
   4   6  12       81.50      102.40     16.90 o 
  -3   7  12        9.34        5.39      4.03 o 
  -1   7  12        2.69       10.50      8.96 o 
   0   7  12      378.52      407.69     16.53 o 
   1   7  12       12.98       11.06      6.52 o 
   2   7  12        5.79        8.22      4.56 o 
   3   7  12       37.89       21.86     11.23 o 
   4   7  12        0.72        5.40      7.06 o 
  -3   8  12       98.29      126.45     27.14 o 
  -1   8  12       63.75       76.81     12.47 o 
   0   8  12        1.20        0.51      5.74 o 
   1   8  12        2.31        1.73      3.80 o 
   2   8  12      153.89      161.31     33.56 o 
   3   8  12       35.68       23.29     17.41 o 
  -3   9  12        0.07        7.80      9.90 o 
  -2   9  12       23.58       14.58      9.28 o 
  -1   9  12      155.81      157.36     14.89 o 
   0   9  12        0.24        1.04      6.06 o 
   1   9  12       37.90       24.12      7.62 o 
   2   9  12      289.62      317.34     39.87 o 
   3   9  12        0.37        5.81      6.91 o 
  -2  10  12       53.91       58.67     13.25 o 
  -1  10  12        6.09        9.33     10.28 o 
   0  10  12       14.91        9.09      9.58 o 
   1  10  12       22.06       14.45      6.32 o 
   2  10  12       93.62       50.19      9.44 o 
   3  10  12        1.47       -0.47      7.51 o 
  -2  11  12       17.60       14.35     12.36 o 
  -1  11  12       53.34       43.82     12.52 o 
   0  11  12       10.78        4.00     12.21 o 
   1  11  12      145.24      175.43     12.34 o 
   2  11  12        1.50        2.67      4.11 o 
   0  12  12        0.56        3.06      7.51 o 
   1  12  12        2.77        5.20      6.36 o 
   0  -4  13       12.02        7.98      7.80 o 
   1  -4  13       21.73       16.22      8.42 o 
  -1  -3  13        5.81        5.94      5.74 o 
   0  -3  13       66.26       42.44      9.27 o 
   1  -3  13        0.08        4.22      7.13 o 
   2  -3  13        4.36       17.01     12.66 o 
  -2  -2  13        9.19       19.14      9.96 o 
  -1  -2  13        0.67        7.51      5.03 o 
   0  -2  13       20.59       16.24      7.20 o 
   1  -2  13        9.10       12.36      8.29 o 
   2  -2  13       16.17       12.02      9.56 o 
  -2  -1  13        1.27        9.04      4.61 o 
  -1  -1  13        2.12        9.52      4.68 o 
   0  -1  13      166.33      164.13     10.92 o 
   1  -1  13       42.09       43.79      9.75 o 
   2  -1  13       85.43       52.26      8.48 o 
   3  -1  13        2.05        4.44      3.88 o 
  -3   0  13      156.17      174.55     16.75 o 
  -2   0  13       14.34       11.22      4.88 o 
  -1   0  13        6.87        4.90      3.10 o 
   0   0  13        0.09        4.23      2.95 o 
   1   0  13       60.66       55.13     17.25 o 
   2   0  13      246.30      242.76     15.47 o 
   3   0  13      158.39      180.99     17.90 o 
  -1   1  13        3.94        4.93      3.65 o 
   0   1  13       48.65       29.21      8.55 o 
   1   1  13        0.12        0.22      2.60 o 
   2   1  13      125.77      119.25     10.12 o 
   3   1  13      216.59      219.67     13.33 o 
  -3   2  13       61.51      102.93     15.39 o 
  -2   2  13        1.25        6.24      8.51 o 
  -1   2  13      259.08      322.20     15.99 o 
   0   2  13      122.93      129.15      9.09 o 
   1   2  13       20.74       10.19      3.73 o 
   2   2  13        7.14        1.61      3.66 o 
   3   2  13       56.70       35.48      7.36 o 
  -3   3  13       36.79       30.91     11.29 o 
  -2   3  13        3.33        6.56     10.16 o 
  -1   3  13        1.98        1.11      4.29 o 
   0   3  13      204.09      215.53     10.47 o 
   1   3  13        0.56        0.82      2.68 o 
   2   3  13      366.01      411.87     18.24 o 
   3   3  13        2.21       -1.04      6.25 o 
  -3   4  13        2.82        5.23      8.11 o 
  -2   4  13      206.52      209.42     37.35 o 
  -1   4  13      222.65      241.58     17.76 o 
   0   4  13       17.79       13.31      5.93 o 
   1   4  13       12.16        8.66      4.16 o 
   2   4  13       58.14       27.47     12.59 o 
   3   4  13        0.95        7.92      6.18 o 
  -2   5  13       41.51       27.92     14.70 o 
  -1   5  13       10.62        9.36      8.74 o 
   0   5  13       85.71       78.11     12.20 o 
   3   5  13       20.06        9.84      7.03 o 
  -2   6  13       48.02       37.57     17.79 o 
  -1   6  13        4.04        3.63      8.17 o 
   0   6  13      307.36      306.36     11.01 o 
   1   6  13      105.69      105.97     33.51 o 
   2   6  13       29.08       23.75     15.48 o 
   3   6  13      103.41       86.57     33.85 o 
  -3   7  13      293.95      323.14     32.46 o 
  -2   7  13       72.46       72.33     14.82 o 
  -1   7  13       19.88       14.20      9.63 o 
   0   7  13       33.56       44.70     10.10 o 
   1   7  13       24.49       14.65      5.18 o 
   2   7  13       12.86        8.39      7.77 o 
   3   7  13       28.96       17.51      9.17 o 
  -3   8  13      129.86       94.29     53.09 o 
  -2   8  13        0.13        2.77      6.56 o 
  -1   8  13        9.05        6.84      8.74 o 
   0   8  13        0.05        5.30      8.54 o 
   1   8  13        7.35       11.08      5.89 o 
   2   8  13        1.46        1.40      2.06 o 
   3   8  13       46.80       24.11     27.32 o 
  -2   9  13       55.23       63.12     13.21 o 
  -1   9  13       25.51       27.94     10.94 o 
   0   9  13       61.92       84.23     11.76 o 
   1   9  13        7.08        4.21      4.40 o 
   2   9  13        0.89        3.40      7.03 o 
   3   9  13        4.06        4.79      6.69 o 
  -1  10  13       35.47       18.23      9.85 o 
   0  10  13        8.74       14.07     10.35 o 
   1  10  13        2.73        5.85      5.65 o 
   2  10  13        2.26        3.10      3.39 o 
  -1  11  13       81.39       94.43     13.35 o 
   0  11  13       31.01       12.62      9.94 o 
   1  11  13       11.56       18.40      8.99 o 
  -1  -2  14       28.69       21.45      7.53 o 
   0  -2  14       27.39       23.91      7.94 o 
   1  -2  14       74.16       39.08      9.82 o 
  -1  -1  14       69.54       51.36     10.23 o 
   0  -1  14       10.26        2.23      5.04 o 
   1  -1  14       41.73       38.65      8.87 o 
   2  -1  14       44.72       17.04      8.01 o 
  -2   0  14       44.35       41.95      9.34 o 
  -1   0  14      113.03       84.86      8.37 o 
   2   0  14       40.87        9.47      7.20 o 
  -2   1  14       10.75       -0.26      4.85 o 
  -1   1  14       15.64        7.03      5.26 o 
   1   1  14        4.56       11.36      8.13 o 
   2   1  14       22.64        5.84      8.81 o 
  -2   2  14      242.52      293.41     16.13 o 
  -1   2  14       10.17        8.71      8.13 o 
   0   2  14      407.40      469.14     13.62 o 
   1   2  14        5.44       14.11     10.45 o 
   2   2  14        0.25        2.58      6.78 o 
   3   2  14        0.48        1.79      4.32 o 
  -2   3  14       47.70       82.28     13.69 o 
  -1   3  14        2.44        3.02      5.97 o 
   1   3  14       18.12       11.93      6.00 o 
   2   3  14        0.07        3.44      5.93 o 
   3   3  14       47.66       16.38     20.69 o 
  -3   4  14       15.14       10.64      8.78 o 
  -2   4  14       29.17       20.95     13.05 o 
  -1   4  14        1.21        2.64      7.20 o 
   0   4  14       21.30       13.54      8.87 o 
   1   4  14       10.22        9.97      9.38 o 
   2   4  14        1.70        5.67      8.70 o 
   3   4  14        8.73        6.49      7.86 o 
  -3   5  14        1.89        7.45      6.93 o 
  -2   5  14       47.48       35.80     18.76 o 
  -1   5  14        1.11        5.68      5.15 o 
   0   5  14        1.38        0.81      2.36 o 
   1   5  14        1.38        0.60      2.49 o 
   2   5  14       73.99       71.27     30.44 o 
   3   5  14      200.51      184.52     38.30 o 
  -2   6  14       54.17       38.26     19.94 o 
  -1   6  14       45.15       36.60     18.80 o 
   0   6  14      231.51      225.19     25.77 o 
   1   6  14       39.84       38.81      8.79 o 
   2   6  14       21.31       12.85     10.72 o 
   3   6  14       26.04       11.76      8.67 o 
  -2   7  14       61.99       66.65     26.25 o 
  -1   7  14       54.27       63.13     10.63 o 
   0   7  14      214.35      218.72     13.06 o 
   1   7  14      239.62      283.90     14.65 o 
   2   7  14        0.53       -0.44      6.87 o 
   3   7  14        3.26        1.13      5.74 o 
  -2   8  14        3.45        3.34      9.31 o 
  -1   8  14        0.67        7.44      8.11 o 
   0   8  14       29.48       30.88     10.32 o 
   1   8  14      431.55      514.69     35.26 o 
   2   8  14       20.91        6.37      7.63 o 
  -2   9  14       71.89       89.44     13.15 o 
  -1   9  14        2.08        1.77      6.49 o 
   0   9  14       22.32       14.19      6.52 o 
   1   9  14       45.45       26.21      9.68 o 
   2   9  14       19.45        7.72      9.34 o 
  -1  10  14       32.12       17.50      8.49 o 
   0  10  14      116.13      136.22     13.62 o 
   1  10  14        0.01        3.79      6.91 o 
   0  11  14        2.87       18.01     12.91 o 
  -1   1  15        0.80        1.63      4.04 o 
  -2   2  15      106.01      119.69     14.74 o 
   1   2  15        3.03        2.43      7.10 o 
   2   2  15        0.08        2.93      4.25 o 
  -2   3  15       72.07       82.79     12.40 o 
  -1   3  15        1.60        4.23      4.38 o 
   0   3  15        5.53        4.13      4.61 o 
   1   3  15       39.36       25.15      8.77 o 
   2   3  15       11.44        8.52      9.09 o 
  -2   4  15        4.10        4.54      5.08 o 
  -1   4  15        1.81        3.24      3.88 o 
   0   4  15       14.67       15.91     10.35 o 
   1   4  15       34.15       27.25     11.42 o 
   2   4  15        4.73        1.98      5.71 o 
  -2   5  15        0.41        6.78      7.75 o 
  -1   5  15       86.76       84.71     16.76 o 
   0   5  15      116.17       94.64     25.42 o 
   1   5  15       22.45       25.09     13.32 o 
   2   5  15        1.23       -3.05      6.56 o 
  -2   6  15        0.39        2.09      4.03 o 
  -1   6  15       13.26       11.82      9.27 o 
  -2   7  15        1.89        3.98      5.59 o 
  -1   7  15       31.28       19.56     14.08 o 
   0   7  15       16.38       11.29      6.56 o 
   1   7  15       26.12        6.93      9.50 o 
   2   7  15        2.86        7.48      7.83 o 
  -1   8  15       70.47       89.88     12.34 o 
   0   8  15        6.03       -0.72      4.44 o 
   1   8  15       20.04       33.97     15.52 o 
   2   8  15       71.00       45.28     40.78 o 
  -1   9  15       29.53       23.06     10.54 o 
   0   9  15        0.24        3.79      6.88 o 
   1   9  15        1.24        0.25      2.83 o 
   1   2  16        0.04        5.70      6.91 o 
  -1   3  16       33.99       34.39      8.35 o 
   1   4  16      167.99      202.10     16.88 o 
   1   5  16       25.93       22.63     10.42 o 
  -1   6  16       52.71       35.17     23.66 o 
   0   6  16        3.16        0.95      2.87 o 
   1   6  16       22.40       23.00     11.83 o 
   0   7  16        0.09       -0.28      3.12 o 
                                                 
